# Supplementary material for: A method to build extended sequence context models of point mutations and indels
Source: Nat Commun. 2022 Dec 22;13:7884. doi: 10.1038/s41467-022-35596-5 (PMC9780256; doi:10.1038/s41467-022-35596-5)
Supplement: Supplementary file 4 — Supplementary Data 1–3 [file 41467_2022_35596_MOESM4_ESM.xlsx]

## Sheet: Supp. Data 1.
Supp. Data 1. kmerpapa output trained on even-numbered chromosomes
mutation_type	pattern	n_unmutated_sites	n_mutated_sites	unscaled_rate	scaled_rate
A->C	NNNKAGKNN	24973691	417	1.66973e-05	1.50854e-09
A->C	NRCKATKNN	2144230	63	2.93443e-05	2.65115e-09
A->C	NRDKATKNN	16117890	113	7.01437e-06	6.33723e-10
A->C	NYRKATKNN	9005703	66	7.33482e-06	6.62674e-10
A->C	NYYKATKNN	9483447	164	1.72925e-05	1.56232e-09
A->C	NNCKAGMNN	3120107	24	7.7091e-06	6.96489e-10
A->C	NNCKATMRN	1563655	31	1.98123e-05	1.78997e-09
A->C	NNCKATMYN	1744951	88	5.03118e-05	4.54548e-09
A->C	NNDKAKMTN	15144630	244	1.61112e-05	1.45559e-09
A->C	NNDKAKMVN	32790219	326	9.94311e-06	8.98323e-10
A->C	NGNKAMNNN	22777502	262	1.15038e-05	1.03932e-09
A->C	NHNKAARCN	5990045	152	2.53659e-05	2.29172e-09
A->C	NHNKAARDN	32035470	459	1.43281e-05	1.29449e-09
A->C	NHNKACRNN	13571201	135	9.95037e-06	8.9898e-10
A->C	NHNGAMYNN	18287289	265	1.44914e-05	1.30925e-09
A->C	NHRTAMYNN	11257760	144	1.2793e-05	1.1558e-09
A->C	NHYTAMYNN	12780515	291	2.27656e-05	2.05679e-09
A->C	AAAAANNNN	8803936	261	2.9636e-05	2.6775e-09
A->C	BAAAANNNN	16264035	278	1.70924e-05	1.54424e-09
A->C	NBAAANNNN	43709601	538	1.23089e-05	1.11207e-09
A->C	NNBAARTRN	9964026	195	1.95682e-05	1.76791e-09
A->C	NNBAARTYN	8145714	232	2.84716e-05	2.5723e-09
A->C	NKBAARVNN	25647430	362	1.41148e-05	1.27523e-09
A->C	NMBAARVNN	24179167	469	1.93958e-05	1.75234e-09
A->C	NNBAAYNNN	45203199	634	1.40257e-05	1.26717e-09
A->C	NCCCAAAAA	47734	17	0.00031788	2.87193e-08
A->C	NCCCAAAAB	158280	12	7.36302e-05	6.65222e-09
A->C	NCCCAAABN	543691	12	2.20102e-05	1.98854e-09
A->C	NDCCAAANN	2147817	29	1.35104e-05	1.22062e-09
A->C	NNCCAABNN	4976931	123	2.47035e-05	2.23187e-09
A->C	NRCCABNNN	10201895	136	1.33326e-05	1.20455e-09
A->C	NCCCACCCC	69759	34	0.000449656	4.06247e-08
A->C	NCCCACCCD	123095	11	8.59474e-05	7.76503e-09
A->C	NCCCACDCN	286944	14	4.81227e-05	4.34771e-09
A->C	NTCCACNCN	387321	5	1.29649e-05	1.17133e-09
A->C	NYCCAKNCN	2180896	53	2.42799e-05	2.1936e-09
A->C	NYCCABNDN	9865453	220	2.2296e-05	2.01436e-09
A->C	NTDCATNNN	8645535	318	3.67665e-05	3.32172e-09
A->C	NVDCATRNN	8615345	230	2.66887e-05	2.41123e-09
A->C	NVDCATYNN	9519636	159	1.67019e-05	1.50896e-09
A->C	NNDCAVNGN	15838130	293	1.84986e-05	1.67128e-09
A->C	NNDCAVTHN	13348652	372	2.78621e-05	2.51724e-09
A->C	NNDCAVVHN	41939419	745	1.77632e-05	1.60484e-09
A->G	NTKCATRNN	2733603	441	0.000156328	1.41237e-08
A->G	NVKCATRNN	4844136	627	0.00012751	1.15201e-08
A->G	NNMCATRKA	1333364	260	0.000181876	1.64318e-08
A->G	NNMCATRMA	1612139	227	0.000134409	1.21434e-08
A->G	NTMCATRNB	1615883	427	0.000247282	2.2341e-08
A->G	NVMCATRCC	300677	24	7.52866e-05	6.80187e-09
A->G	NVMCATRDC	917887	195	0.00019177	1.73257e-08
A->G	NVMCATRNK	2991842	535	0.000173386	1.56648e-08
A->G	NNKCATYRN	3356049	393	0.000114902	1.03809e-08
A->G	NNMCATYRN	3521996	551	0.000152717	1.37975e-08
A->G	NNNCATCCN	1616670	107	6.61883e-05	5.97987e-09
A->G	NCNCATCTN	576589	47	7.83459e-05	7.07827e-09
A->G	NDNCATCTN	1984770	296	0.00014326	1.2943e-08
A->G	NNKCATTYN	3522424	279	7.86692e-05	7.10748e-09
A->G	NNMCATTYN	3625694	409	0.000110934	1.00225e-08
A->G	NNCGATNNN	772586	39	5.30572e-05	4.79352e-09
A->G	NNCWATTGN	807195	280	0.000302593	2.73382e-08
A->G	NRCWATTHN	1975508	328	0.000158928	1.43586e-08
A->G	NYCWATTHN	2145850	548	0.000242893	2.19445e-08
A->G	RRCWATVNN	2755700	558	0.000195379	1.76518e-08
A->G	YRCWATVNN	2332816	624	0.000255198	2.30562e-08
A->G	NYCAATGNN	924599	510	0.000483264	4.36612e-08
A->G	NYCTATGNN	837510	325	0.000338815	3.06107e-08
A->G	NYCWATMCN	629547	118	0.000163982	1.48152e-08
A->G	NYCWATMDA	865625	229	0.00023506	2.12368e-08
A->G	NYCWATMDB	1907431	693	0.000341423	3.08463e-08
A->G	NNTTATKRN	3242582	274	8.36829e-05	7.56045e-09
A->G	NNTTATKYN	4506153	266	5.92615e-05	5.35406e-09
A->G	NNTTATMCN	948384	62	6.54931e-05	5.91706e-09
A->G	NNTTATMDN	4604514	514	0.000110178	9.95419e-09
A->G	NTRTATTNN	2314432	259	0.000109101	9.85691e-09
A->G	NVRTATTNN	4542347	306	6.73263e-05	6.08269e-09
A->G	NRATATVNN	4127341	456	0.000108911	9.83976e-09
A->G	NRGTATVNN	2125491	345	0.000155925	1.40872e-08
A->G	NYRTATCSN	365480	17	5.22847e-05	4.72373e-09
A->G	NYRTATRSK	660593	122	0.000162637	1.46937e-08
A->G	NCRTATRSM	313897	21	6.66918e-05	6.02536e-09
A->G	NTRTATRSM	656504	93	0.000127554	1.1524e-08
A->G	NYRTATVWA	1464932	200	0.000129947	1.17403e-08
A->G	NYRTATAWB	1216716	300	0.000226621	2.04744e-08
A->G	NYRTATSWB	1622993	257	0.000150494	1.35966e-08
A->G	NNDRATRSC	2550147	126	5.03484e-05	4.54879e-09
A->G	NNDRATAWC	1715136	202	0.000113597	1.02631e-08
A->G	NNDRATGWC	1605484	115	7.1164e-05	6.42941e-09
A->G	CNDRATAND	2401614	191	7.87398e-05	7.11385e-09
A->G	DNDRATAAG	910571	156	0.000156363	1.41268e-08
A->G	DNDRATABG	1599593	106	6.62628e-05	5.9866e-09
A->G	DNDAATANW	7240408	439	6.07434e-05	5.48794e-09
A->G	DNDGATANW	3368663	293	8.60829e-05	7.77728e-09
A->G	NTDRATGND	3490414	307	8.7049e-05	7.86456e-09
A->G	NVDRATGND	9459773	610	6.45075e-05	5.82801e-09
A->G	GNDRATYNN	5387415	221	4.17077e-05	3.76814e-09
A->G	HNARATYNN	10110124	676	6.68505e-05	6.0397e-09
A->G	HSKRATYNN	4473228	184	4.19521e-05	3.79022e-09
A->G	HWKRATYSN	2975108	121	4.19048e-05	3.78594e-09
A->G	HWKRATYWN	6276001	368	5.88119e-05	5.31344e-09
A->G	NNNSAAAAG	2012616	121	6.0546e-05	5.47011e-09
A->G	NSGGAAAAA	121117	44	0.00019848	1.79319e-08
A->G	NWGGAAAAA	317047	34	9.40196e-05	8.49433e-09
A->G	NNGGAAAAY	548421	27	5.29059e-05	4.77986e-09
A->G	NNTGAAAAH	1284405	35	3.13513e-05	2.83248e-09
A->G	NNKCAAAAH	1646475	40	2.78176e-05	2.51322e-09
A->G	NNMSAAAAH	3904131	175	4.56203e-05	4.12163e-09
A->G	NNNSAAABS	6695687	216	3.30081e-05	2.98216e-09
A->G	NNNSAAAGA	2080167	124	6.00574e-05	5.42597e-09
A->G	NNNSAAAGT	1415655	133	9.1275e-05	8.24636e-09
A->G	NNNSAAAYW	7493618	257	3.49258e-05	3.15542e-09
A->G	NNRGAABNN	14896235	473	3.20981e-05	2.89995e-09
A->G	ANYGAABCN	428187	23	5.69833e-05	5.14824e-09
A->G	BNYGAABCN	1044750	9	1.58907e-05	1.43567e-09
A->G	NNYGAABDN	6835637	166	2.51907e-05	2.27589e-09
A->G	NNNCAACSN	1455544	42	3.23687e-05	2.92439e-09
A->G	NCNCAAKSN	1379232	120	8.4953e-05	7.67519e-09
A->G	NDNCAAKSN	5311800	240	4.57628e-05	4.13451e-09
A->G	NNGCAABWN	2612910	80	3.25627e-05	2.94192e-09
A->G	NNHCAABWN	10633138	510	4.82171e-05	4.35624e-09
A->G	NNAGASTNN	4093379	230	5.65436e-05	5.1085e-09
A->G	SNAGASVRT	556905	17	3.81448e-05	3.44625e-09
A->G	WNAGASVRT	812418	74	8.71913e-05	7.87742e-09
A->G	NNAGASVRV	5376195	262	4.92097e-05	4.44592e-09
A->G	NNAGASVYN	5710360	220	3.92392e-05	3.54512e-09
A->G	NNBGAGNNN	17709979	577	3.2864e-05	2.96915e-09
A->G	NNBGACANN	4103348	242	5.92314e-05	5.35135e-09
A->G	NNBGACBNN	6402706	255	4.04341e-05	3.65308e-09
A->G	NNNCASTRS	3504669	247	7.02988e-05	6.35124e-09
A->G	NNTCASTRW	1405044	105	7.39048e-05	6.67703e-09
A->G	NNVCASTRW	3277116	347	0.000104131	9.40787e-09
A->G	NNKCASVRN	10600658	550	5.20828e-05	4.70549e-09
A->G	NNMCAGVRN	7489193	495	6.60943e-05	5.97138e-09
A->G	NNMCACARN	2806205	211	7.47298e-05	6.75156e-09
A->G	NNMCACSRN	1634717	65	4.20006e-05	3.7946e-09
A->G	NRKCASNYN	6574550	249	3.8509e-05	3.47914e-09
A->G	NYKCASNYN	7054707	385	5.48154e-05	4.95238e-09
A->G	NNMCASTYN	3943356	308	7.76638e-05	7.01664e-09
A->G	NNMCASVYN	11499792	614	5.35562e-05	4.83861e-09
A->G	NRCAACNNN	2685667	257	9.41191e-05	8.50332e-09
A->G	NYCAACNNN	2863477	414	0.00014064	1.27063e-08
A->G	NNCAARNCN	4029693	189	4.75987e-05	4.30037e-09
A->G	RACAARNTN	877263	25	3.40402e-05	3.07541e-09
A->G	RACAARNRN	1859379	126	6.76478e-05	6.11174e-09
A->G	RGCAARNDN	2130902	87	4.25085e-05	3.84049e-09
A->G	YRCAARNDC	652618	26	4.48012e-05	4.04762e-09
A->G	CRCAARNDD	963431	81	8.16569e-05	7.37741e-09
A->G	TRCAARSDD	690502	20	3.56536e-05	3.22118e-09
A->G	TRCAARWDD	1218963	116	9.19718e-05	8.30931e-09
A->G	CYCAARNDN	2108179	235	0.00010844	9.79713e-09
A->G	DYCAARNDN	6337629	462	7.27385e-05	6.57166e-09
A->G	NNGAAAARN	2899937	121	4.29372e-05	3.87922e-09
A->G	NGWAAAARN	1454402	81	5.66841e-05	5.1212e-09
A->G	NHWAAAAAN	4540140	125	2.87775e-05	2.59994e-09
A->G	NHWAAAAGN	2200906	117	5.39982e-05	4.87854e-09
A->G	NNDAAABRN	19474011	481	2.50186e-05	2.26034e-09
A->G	NRDAAAGYN	2594183	86	3.49704e-05	3.15945e-09
A->G	NRDAAAHYN	11202719	239	2.19309e-05	1.98137e-09
A->G	NYDAAANYN	11190424	182	1.6929e-05	1.52947e-09
A->G	NGAAAGRNN	1840203	139	7.48274e-05	6.76038e-09
A->G	NHAAAGRNN	5952295	238	4.06328e-05	3.67103e-09
A->G	NNKAAGRNN	9340442	425	4.58292e-05	4.1405e-09
A->G	NCDAAGYNN	2141480	53	2.74816e-05	2.48287e-09
A->G	NDDAAGYNN	10943755	442	4.07387e-05	3.68059e-09
A->G	ANDAACNNN	7187906	413	5.76355e-05	5.20716e-09
A->G	BCDAACNNN	2369540	79	3.53101e-05	3.19014e-09
A->G	BDDAACNNN	11965668	617	5.17447e-05	4.67494e-09
A->G	NNTTAANTN	4207388	101	2.54681e-05	2.30095e-09
A->G	NNTTAANVN	9365032	369	3.98264e-05	3.59817e-09
A->G	NNTTASNNN	14155449	726	5.14431e-05	4.64769e-09
A->G	NNVTACSRN	1535301	130	8.30201e-05	7.50057e-09
A->G	NNVTARSRN	8032837	488	6.08487e-05	5.49746e-09
A->G	NNVTAVWAG	2275560	270	0.000115381	1.04243e-08
A->G	NNVTAAWAH	5167339	302	5.86626e-05	5.29995e-09
A->G	NNVTASWAH	4800926	428	8.84445e-05	7.99063e-09
A->G	NNCTAVWGS	1051243	76	7.1534e-05	6.46284e-09
A->G	CNCTAVWGW	276179	57	0.000156856	1.41714e-08
A->G	DNCTAVWGW	1203871	124	9.89002e-05	8.93527e-09
A->G	NNRTAVWGR	3274732	207	6.3342e-05	5.72272e-09
A->G	NNRTAVWGY	2675311	244	8.9865e-05	8.11898e-09
A->G	NNCTAANYN	3463986	219	6.33452e-05	5.72301e-09
A->G	NNRTAANYN	9506583	346	3.68613e-05	3.33028e-09
A->G	NNVTASCYT	1135921	89	7.69281e-05	6.95017e-09
A->G	NNVTASCYV	2610954	119	4.67056e-05	4.21968e-09
A->G	NNVTAGDYN	6042652	355	5.89288e-05	5.324e-09
A->G	NNVTACDYN	5621744	498	8.79936e-05	7.9499e-09
A->T	AAAAARTNT	388104	38	9.65627e-05	8.72409e-09
A->T	AAAAARTNV	942867	26	2.74936e-05	2.48394e-09
A->T	AABAARTNN	2250874	36	1.59923e-05	1.44485e-09
A->T	BANAARTNN	6478036	81	1.25067e-05	1.12993e-09
A->T	NANBARTNN	14927733	256	1.71483e-05	1.54929e-09
A->T	NBNNARTNN	52837043	717	1.35701e-05	1.22601e-09
A->T	NNCNARVNN	39364093	323	8.20658e-06	7.41435e-10
A->T	TTTTAAAAA	248579	98	0.000384559	3.47435e-08
A->T	VTTTAAAAA	256277	47	0.000179262	1.61956e-08
A->T	NVTTAAAAA	493761	43	8.61613e-05	7.78436e-09
A->T	NNRTAAAAA	988914	45	4.53094e-05	4.09354e-09
A->T	TNDTAAAAB	1129049	29	2.56275e-05	2.31535e-09
A->T	VNDTAAAAB	2319080	19	8.21322e-06	7.42034e-10
A->T	NNDVAAAAR	8812406	120	1.36184e-05	1.23037e-09
A->T	NNDVAAAAY	7261598	50	6.89317e-06	6.22772e-10
A->T	NNDNAGAAN	12512013	104	8.31567e-06	7.5129e-10
A->T	NNDNARABT	15797995	211	1.33568e-05	1.20674e-09
A->T	NNDNARABV	42303468	370	8.74729e-06	7.90286e-10
A->T	NNDKARSNN	44429424	571	1.28521e-05	1.16114e-09
A->T	NNDMARSNN	52833803	523	9.89956e-06	8.94389e-10
A->T	NNNNACNTN	27916027	510	1.82681e-05	1.65046e-09
A->T	NNCSATNTN	2981865	52	1.74344e-05	1.57514e-09
A->T	NNDSATTTN	6720568	138	2.05288e-05	1.8547e-09
A->T	NNDSATVTN	10757053	456	4.2373e-05	3.82825e-09
A->T	AAAAATTTT	73236	29	0.000365186	3.29933e-08
A->T	BAAAATTTT	152008	14	8.89914e-05	8.04004e-09
A->T	NABAATTTT	457078	18	3.90493e-05	3.52796e-09
A->T	NANTATTTT	819537	7	8.59601e-06	7.76618e-10
A->T	NBNWATTTT	3181321	98	3.07732e-05	2.78025e-09
A->T	NNNWATTTV	7226990	83	1.14882e-05	1.03792e-09
A->T	NNTAATVTN	2425318	26	1.07329e-05	9.69683e-10
A->T	NNTTATVTN	2866787	109	3.79701e-05	3.43046e-09
A->T	NNVWATVTN	14576662	282	1.9344e-05	1.74766e-09
A->T	AAAAAYNVN	2809723	82	2.91525e-05	2.63382e-09
A->T	BAAAAYNVN	5200352	45	8.66172e-06	7.82555e-10
A->T	NBAAAYNVN	12637984	135	1.06845e-05	9.65301e-10
A->T	NNBAAYNVN	30320819	387	1.27639e-05	1.15318e-09
A->T	NNNTACTVN	4722778	39	8.26772e-06	7.46958e-10
A->T	NNNSACTVN	9269499	212	2.28651e-05	2.06578e-09
A->T	NNNBACVVN	29407087	407	1.38404e-05	1.25043e-09
A->T	NNSGATNVN	4360303	188	4.30739e-05	3.89157e-09
A->T	NNSYATNVN	17336087	352	2.03023e-05	1.83424e-09
A->T	NNATATNVN	7854914	106	1.34963e-05	1.21934e-09
A->T	NNTTATNVN	8031157	220	2.73831e-05	2.47397e-09
A->T	NNWSATNVN	24922205	765	3.06907e-05	2.77279e-09
C->A	NNNRCGTNN	2170787	170	7.76795e-05	7.01806e-09
C->A	SRNRCCTTN	631421	130	0.000197901	1.78797e-08
C->A	WRNRCCTTN	1031621	97	9.22689e-05	8.33616e-09
C->A	NYRRCCTTN	891695	99	0.000108438	9.79694e-09
C->A	NYYRCCTTN	1120539	49	4.34411e-05	3.92475e-09
C->A	NANRCCTVN	2680294	185	6.86125e-05	6.19889e-09
C->A	NBRACCTVN	1448504	134	9.12758e-05	8.24644e-09
C->A	NBRGCCTVN	1949750	103	5.25187e-05	4.74487e-09
C->A	NBYRCCTVN	3488085	127	3.6378e-05	3.28662e-09
C->A	NNNACSCAN	2130296	111	5.18326e-05	4.68289e-09
C->A	NRNACSCBN	1690156	215	0.000125525	1.13408e-08
C->A	NYNACSCBN	1770264	131	7.33011e-05	6.62249e-09
C->A	NANACSRNN	3234800	263	8.08462e-05	7.30416e-09
C->A	NBNACSRNN	6740915	332	4.91757e-05	4.44284e-09
C->A	NNNGCGVNN	2193517	254	0.00011465	1.03582e-08
C->A	NNNGCCVCN	2866821	180	6.24699e-05	5.64393e-09
C->A	NNNGCCVDN	9150600	382	4.17149e-05	3.76879e-09
C->A	NNNACAANN	10333173	563	5.44185e-05	4.91651e-09
C->A	NNNACABNN	26499713	651	2.45752e-05	2.22028e-09
C->A	NNCGCANNN	885543	10	1.20094e-05	1.08501e-09
C->A	NRDGCATNN	3067502	73	2.38866e-05	2.15807e-09
C->A	NRDGCAVNN	9566591	432	4.51163e-05	4.07609e-09
C->A	KYDGCANNN	5782282	143	2.47728e-05	2.23813e-09
C->A	MYDGCANNN	5897874	280	4.73978e-05	4.28222e-09
C->A	NGNRCTNNN	10705194	325	3.03654e-05	2.7434e-09
C->A	CHNRCTNNN	10467647	292	2.79092e-05	2.52149e-09
C->A	DHNRCTTNG	1806830	14	8.16442e-06	7.37626e-10
C->A	DHNRCTTTH	2981003	119	3.9847e-05	3.60003e-09
C->A	DHNRCTTVH	5456632	124	2.27805e-05	2.05813e-09
C->A	DHNRCTVNN	22402107	441	1.97032e-05	1.78011e-09
C->A	NCAYCSNNN	3633088	153	4.20347e-05	3.79769e-09
C->A	NDAYCSNNN	8358493	517	6.17445e-05	5.57839e-09
C->A	NRAYCWNRN	7624489	284	3.72297e-05	3.36357e-09
C->A	NRAYCWTYT	806456	86	0.00010395	9.39154e-09
C->A	NRAYCWTYV	1391788	75	5.34361e-05	4.82776e-09
C->A	NRAYCWVYN	5130747	217	4.22369e-05	3.81595e-09
C->A	TYAYCWNNN	5314917	115	2.17008e-05	1.96059e-09
C->A	VYAYCWNNN	11638639	385	3.30779e-05	2.98847e-09
C->A	NNBYCGNNN	5367866	241	4.48272e-05	4.04998e-09
C->A	NNBYCHGNN	30659990	419	1.36849e-05	1.23638e-09
C->A	CCCCCHANN	273249	19	6.58624e-05	5.95043e-09
C->A	CCCCCCYNN	72188	27	0.000272877	2.46534e-08
C->A	CCCCCWYNN	430976	53	0.000117029	1.05731e-08
C->A	DCCCCHHNN	2939349	90	3.06414e-05	2.76834e-09
C->A	NCKCCHHNN	6251839	88	1.41667e-05	1.27991e-09
C->A	NCBTCHHNN	13256753	260	1.96427e-05	1.77464e-09
C->A	NDBYCHANN	29137700	562	1.93015e-05	1.74382e-09
C->A	NTBYCCYNN	8287162	168	2.03181e-05	1.83566e-09
C->A	NRBYCCYNN	9601317	353	3.67522e-05	3.32043e-09
C->A	NDBCCWYTN	6231336	136	2.18785e-05	1.97664e-09
C->A	ADBCCWYVN	3211189	23	7.40373e-06	6.689e-10
C->A	BDBCCWYVN	9281000	169	1.82569e-05	1.64944e-09
C->A	NDBTCWYAN	6370378	116	1.82787e-05	1.65141e-09
C->A	NDBTCACBN	2693921	39	1.46824e-05	1.3265e-09
C->A	NDBTCATBN	4846832	175	3.60848e-05	3.26013e-09
C->A	AATTCTYBN	368756	68	0.000172837	1.56152e-08
C->A	AKTTCTYBN	897014	81	8.84106e-05	7.98758e-09
C->A	BDTTCTYBN	3504819	154	4.38427e-05	3.96103e-09
C->A	NDSTCTYBN	5682460	155	2.73061e-05	2.46701e-09
C->G	NCKSCAANN	1309329	9	1.1658e-05	1.05326e-09
C->G	NDKSCAANN	6598097	133	2.06687e-05	1.86734e-09
C->G	NNKWCAAGN	1925571	86	4.27407e-05	3.86146e-09
C->G	NAKWCAAHN	2379258	88	3.62991e-05	3.27949e-09
C->G	NBKWCAAHN	4785494	108	2.31098e-05	2.08789e-09
C->G	NNMNCAAAN	6738892	246	3.62628e-05	3.27621e-09
C->G	NNMNCAAGN	3852631	195	4.91221e-05	4.438e-09
C->G	NNMNCAAYN	6943295	181	2.62943e-05	2.3756e-09
C->G	NRNACAGNN	5095078	313	5.96399e-05	5.38825e-09
C->G	NYNACAGNN	4285676	167	3.84257e-05	3.47162e-09
C->G	NNNACAYNN	17118859	271	1.61128e-05	1.45573e-09
C->G	ANABCAGNN	2114120	70	3.28591e-05	2.9687e-09
C->G	BNABCAGGN	1045454	75	6.22266e-05	5.62194e-09
C->G	BAABCAGHN	903488	41	4.16675e-05	3.7645e-09
C->G	BBABCAGHN	2267253	51	2.35726e-05	2.1297e-09
C->G	NNABCAYCN	2515945	39	1.72752e-05	1.56075e-09
C->G	NNABCAYDN	9119997	243	2.67989e-05	2.42118e-09
C->G	NRBTCABNN	8976239	234	2.62453e-05	2.37116e-09
C->G	NRBSCABNN	14433921	247	1.74183e-05	1.57368e-09
C->G	CCCCCABNN	374744	37	6.76037e-05	6.10775e-09
C->G	DCCCCABNN	1259949	25	2.2146e-05	2.00081e-09
C->G	NTCCCABNN	1935312	22	1.41858e-05	1.28163e-09
C->G	NYKCCABNN	6069456	38	7.51181e-06	6.78664e-10
C->G	NYBKCABNN	16830334	221	1.34686e-05	1.21684e-09
C->G	NNNRCGNCN	1510545	52	3.38605e-05	3.05917e-09
C->G	NNNRCGNDN	5594054	319	5.5623e-05	5.02533e-09
C->G	NNNYCGANN	1609425	142	7.87559e-05	7.11531e-09
C->G	NNNYCGBNN	5317811	267	4.91263e-05	4.43838e-09
C->G	NCASCCNNN	3619200	125	3.42659e-05	3.0958e-09
C->G	NDASCCTTN	643940	99	0.000113014	1.02104e-08
C->G	NDASCCTVN	1751645	95	5.06711e-05	4.57795e-09
C->G	NDASCCVNR	2756378	80	2.92502e-05	2.64265e-09
C->G	NDASCCVNY	2334578	113	4.63253e-05	4.18532e-09
C->G	NNAWCCNNN	11158697	334	2.99665e-05	2.70737e-09
C->G	NSANCTANN	2864039	117	3.98794e-05	3.60296e-09
C->G	NWANCTANN	4156186	252	5.85228e-05	5.28732e-09
C->G	ATARCTBNN	809214	48	5.13406e-05	4.63844e-09
C->G	AVARCTBNN	3357490	77	2.36541e-05	2.13706e-09
C->G	ANAYCTBNN	3833874	171	4.35673e-05	3.93615e-09
C->G	BNANCTGGN	1513570	99	5.94292e-05	5.36921e-09
C->G	BNANCTGHN	4516059	127	2.83255e-05	2.5591e-09
C->G	BNANCTYNN	11722778	393	3.34617e-05	3.02314e-09
C->G	NABGCCKNN	1300134	56	4.07247e-05	3.67933e-09
C->G	NABGCTKNN	2804020	54	2.04831e-05	1.85058e-09
C->G	NBBGCYKKN	6023037	148	2.49069e-05	2.25024e-09
C->G	NBTGCYKMN	2733071	46	1.83392e-05	1.65688e-09
C->G	NBSGCYKMN	2032890	11	8.92346e-06	8.06202e-10
C->G	NNBGCYMNN	13584629	299	2.22216e-05	2.00764e-09
C->G	KCCHCYNCN	1643851	26	1.83269e-05	1.65577e-09
C->G	KCCHCYNDN	4412722	175	3.90844e-05	3.53113e-09
C->G	MCCCCCNNN	448789	71	0.00010529	9.51253e-09
C->G	MCCCCTNNN	684487	36	4.57725e-05	4.13538e-09
C->G	MCCWCYNNN	4183403	163	3.84102e-05	3.47022e-09
C->G	NACHCCNNN	4010363	191	4.64096e-05	4.19294e-09
C->G	NKCHCCNNN	9479853	299	3.15287e-05	2.8485e-09
C->G	NDCHCTKNN	11313824	529	4.63265e-05	4.18543e-09
C->G	RDCTCTMNA	407472	12	3.02226e-05	2.7305e-09
C->G	RDCTCTMNB	1023124	90	7.44235e-05	6.72389e-09
C->G	YDCTCTMNN	1750913	187	9.5098e-05	8.59176e-09
C->G	NDCMCTMNN	4538433	235	5.04207e-05	4.55533e-09
C->G	NNKHCYNNG	17682896	449	2.54946e-05	2.30335e-09
C->G	NRKHCYNCH	7602286	191	2.53694e-05	2.29203e-09
C->G	NRKHCYNDH	21500859	793	3.67976e-05	3.32453e-09
C->G	NYKHCCNTH	4282818	106	2.51989e-05	2.27663e-09
C->G	NYGHCCNVH	2915291	98	3.33762e-05	3.01542e-09
C->G	NYTHCCNVH	7507713	109	1.52013e-05	1.37338e-09
C->G	NYKHCTNNH	22492714	633	2.81847e-05	2.54639e-09
C->T	NNNACGCAN	268889	663	0.00240243	2.17051e-07
C->T	NNNACGDAN	891714	1678	0.00186509	1.68504e-07
C->T	NNNACGTBN	1068834	1543	0.00143333	1.29496e-07
C->T	NNCACGVBN	661513	1080	0.00161481	1.45892e-07
C->T	NNDACGVBN	1224666	2426	0.00196689	1.77701e-07
C->T	NNNACTCNN	5913750	740	0.000125141	1.1306e-08
C->T	NNRACTDNN	11518524	895	7.77356e-05	7.02313e-09
C->T	NNYACTDNN	12220368	1301	0.000106473	9.61941e-09
C->T	NNNACMANN	17571686	1818	0.000103468	9.34794e-09
C->T	NNTACMBCR	662610	150	0.00022551	2.0374e-08
C->T	NNTACMBDR	3605053	456	0.000126511	1.14298e-08
C->T	NNTACMBNY	4735332	771	0.000162768	1.47055e-08
C->T	NNVACMBAN	9463305	976	0.000103156	9.31975e-09
C->T	NNVACMTBN	9777062	1464	0.000149713	1.35261e-08
C->T	NNVACMSBN	10650239	1296	0.000121688	1.09941e-08
C->T	NNTBCGSNN	1211934	1942	0.0015917	1.43804e-07
C->T	NNTTCGWNN	538477	659	0.00120886	1.09216e-07
C->T	NNTSCGWNN	924309	1372	0.00147236	1.33022e-07
C->T	NNVBCGCGN	165016	118	0.000691986	6.25184e-08
C->T	NNVBCGDGN	1893300	2305	0.00121213	1.09511e-07
C->T	TNVBCGNHN	1291333	1775	0.00136621	1.23432e-07
C->T	VNVTCGNHR	604970	685	0.00112002	1.0119e-07
C->T	VNVSCGNHA	602186	888	0.0014576	1.31688e-07
C->T	VNVSCGNCG	102497	59	0.000548493	4.95543e-08
C->T	VNVSCGNWG	557040	753	0.00133539	1.20648e-07
C->T	VNVBCGTHY	509714	493	0.000955435	8.63201e-08
C->T	VNVBCGVHY	1495930	1854	0.00123287	1.11385e-07
C->T	ANNTCHRNN	14166514	763	5.39011e-05	4.86977e-09
C->T	BNCTCHRNN	9083290	756	8.32703e-05	7.52316e-09
C->T	BNDTCHRNN	23598666	1348	5.71444e-05	5.16279e-09
C->T	ANCTCHYNN	3630722	304	8.38405e-05	7.57468e-09
C->T	BNCTCAYNN	3102378	455	0.000146639	1.32483e-08
C->T	BNCTCYYNN	7696923	846	0.000109934	9.93216e-09
C->T	NNDTCCYNN	12198579	1133	9.2901e-05	8.39326e-09
C->T	NNDTCWYNN	29848495	1959	6.56456e-05	5.93084e-09
C->T	NNNSCHRTN	17390492	1547	8.89713e-05	8.03823e-09
C->T	NNNSCHRVA	17970326	1213	6.75256e-05	6.10069e-09
C->T	NNNSCAAVB	7558035	474	6.27863e-05	5.67251e-09
C->T	NNNSCYAVB	12583478	1143	9.08553e-05	8.20844e-09
C->T	NNNSCHGVB	18424139	1366	7.41631e-05	6.70037e-09
C->T	NNNSCHCCN	8799137	1217	0.000138296	1.24945e-08
C->T	NNNSCHTCN	10315964	1178	0.0001142	1.03176e-08
C->T	NNNSCAYDN	19419692	1683	8.66781e-05	7.83105e-09
C->T	NNNSCYYDN	38349602	4296	0.000112016	1.01202e-08
deletion_start	NNNATSAT	4655609	49	1.05204e-05	5.77053e-10
deletion_start	NNNAVSAT	11702049	57	4.87468e-06	2.67381e-10
deletion_start	ANAAASAA	1273145	60	4.67819e-05	2.56604e-09
deletion_start	BNAAASAA	1983363	29	1.45874e-05	8.00134e-10
deletion_start	NABAASAA	1610100	42	2.59617e-05	1.42402e-09
deletion_start	NBBAASAA	3124196	24	7.68569e-06	4.21568e-10
deletion_start	NNSAASAS	4054516	25	6.17311e-06	3.38601e-10
deletion_start	NAWAASAS	1710149	49	2.85187e-05	1.56428e-09
deletion_start	NBWAASAS	3422050	35	1.02226e-05	5.60721e-10
deletion_start	NNNABSAV	33080468	186	5.62369e-06	3.08465e-10
deletion_start	NNSANSBN	61030036	274	4.49037e-06	2.46301e-10
deletion_start	NAWATSBN	7665093	40	5.22366e-06	2.86523e-10
deletion_start	AAWAVSBN	4808155	78	1.62043e-05	8.88822e-10
deletion_start	BAWAVSBN	9471851	66	6.97008e-06	3.82316e-10
deletion_start	NBWANSTA	4979340	66	1.32441e-05	7.26455e-10
deletion_start	NBWANSTB	15920822	115	7.22427e-06	3.96258e-10
deletion_start	NBWACSSN	2275023	30	1.3164e-05	7.22061e-10
deletion_start	NBWADSSN	20647345	97	4.70015e-06	2.57808e-10
deletion_start	NANANAGS	5244129	43	8.2007e-06	4.49816e-10
deletion_start	GAGAGAGW	184362	38	0.000194508	1.0669e-08
deletion_start	HAGAGAGW	379101	29	7.44991e-05	4.08635e-09
deletion_start	NAGAHAGW	1405951	33	2.33516e-05	1.28086e-09
deletion_start	NAHANAGW	5918623	134	2.26129e-05	1.24034e-09
deletion_start	AAAAAAHN	2443606	105	4.28073e-05	2.34802e-09
deletion_start	AAAABAAN	2225491	75	3.35711e-05	1.84141e-09
deletion_start	AAAABAYN	2371617	38	1.59874e-05	8.76922e-10
deletion_start	BAAANAAA	2101219	76	3.6019e-05	1.97568e-09
deletion_start	BAAANAAB	2829000	39	1.37651e-05	7.55029e-10
deletion_start	BAAAAAYN	2455779	26	1.05784e-05	5.80238e-10
deletion_start	BAAABAYN	3957156	12	3.0489e-06	1.67235e-10
deletion_start	TATATATR	285260	25	8.45791e-05	4.63925e-09
deletion_start	TATATAMR	289964	5	1.69184e-05	9.27989e-10
deletion_start	TATAVAHR	1132922	15	1.31945e-05	7.23732e-10
deletion_start	TASANAHR	2541638	17	6.69765e-06	3.67373e-10
deletion_start	CACACACR	197962	43	0.000205744	1.12853e-08
deletion_start	RACACACR	149024	9	5.66937e-05	3.10971e-09
deletion_start	VACADACR	633698	31	4.82015e-05	2.6439e-09
deletion_start	VACANAWR	3090929	55	1.77601e-05	9.74158e-10
deletion_start	VAKANAHR	9175672	129	1.4052e-05	7.70768e-10
deletion_start	NABANAHY	13780494	139	1.00855e-05	5.53198e-10
deletion_start	NBRAAAAA	2613855	69	2.63198e-05	1.44367e-09
deletion_start	NBRAAAAB	5294362	47	8.87693e-06	4.86909e-10
deletion_start	ABAABAAN	2607664	84	3.21087e-05	1.7612e-09
deletion_start	BBAABAAN	4809311	58	1.20518e-05	6.61055e-10
deletion_start	NBGABAAN	4066071	14	3.45795e-06	1.89672e-10
deletion_start	NBYANAAN	17847659	168	9.41246e-06	5.16283e-10
deletion_start	NBNANABS	27937994	116	4.15391e-06	2.27846e-10
deletion_start	NBNAKACW	5581901	27	4.84499e-06	2.65753e-10
deletion_start	NBNAKAKW	13943458	155	1.11142e-05	6.09626e-10
deletion_start	NBNAMATW	10566194	59	5.58721e-06	3.06464e-10
deletion_start	NBGAMASW	3033228	18	5.94471e-06	3.26073e-10
deletion_start	NBHAMASW	13052830	205	1.5699e-05	8.61107e-10
deletion_start	NNNANTSS	21211920	75	3.53853e-06	1.94092e-10
deletion_start	NNNANTWS	31520644	186	5.90188e-06	3.23724e-10
deletion_start	NNNANTGW	19707039	136	6.90209e-06	3.78587e-10
deletion_start	NSSANTHW	9596436	39	4.06955e-06	2.23219e-10
deletion_start	NSWANTHW	15679234	137	8.73758e-06	4.79265e-10
deletion_start	CWNANTAW	3021321	52	1.71786e-05	9.42261e-10
deletion_start	DWSANTAW	4527408	22	4.86901e-06	2.6707e-10
deletion_start	DWWASTAW	2353235	24	1.01914e-05	5.59009e-10
deletion_start	AWWAWTAW	2708178	93	3.42311e-05	1.87761e-09
deletion_start	KWWAWTAW	3320836	43	1.29338e-05	7.09431e-10
deletion_start	NWNATTYW	11650975	105	9.01174e-06	4.94303e-10
deletion_start	TWNAVTYA	2561577	27	1.05321e-05	5.77697e-10
deletion_start	VWGAVTYA	1474400	8	5.45129e-06	2.99009e-10
deletion_start	VWHAVTYA	4906963	112	2.27913e-05	1.25012e-09
deletion_start	NWNAATYT	4857861	23	4.74395e-06	2.6021e-10
deletion_start	NWSAGTYT	1529572	1	7.13798e-07	3.91526e-11
deletion_start	NWWAGTYT	1563695	29	1.84738e-05	1.01331e-09
deletion_start	NWNACTYT	3245624	74	2.27498e-05	1.24785e-09
deletion_start	NNNGCNNN	69279291	317	4.57635e-06	2.51017e-10
deletion_start	NAAGAARR	1788845	52	2.89384e-05	1.5873e-09
deletion_start	NAAGKARR	2030377	18	8.86441e-06	4.86222e-10
deletion_start	NBAGDARR	7548930	84	1.11236e-05	6.10141e-10
deletion_start	NNAGDAYR	5735862	31	5.41117e-06	2.96808e-10
deletion_start	NNBGDANR	28316657	189	6.6753e-06	3.66147e-10
deletion_start	NNTGDANY	12831261	39	3.04451e-06	1.66995e-10
deletion_start	NNVGDANY	23360184	139	5.95162e-06	3.26452e-10
deletion_start	NNNGGCNN	18510634	85	4.59449e-06	2.52012e-10
deletion_start	NGGGGKNN	2359630	58	2.45027e-05	1.344e-09
deletion_start	NGHGGKNN	7293410	58	7.95351e-06	4.36258e-10
deletion_start	NHNGGKKN	16216671	170	1.04817e-05	5.7493e-10
deletion_start	NHNGGKMN	15292771	99	6.47528e-06	3.55176e-10
deletion_start	NNNGWBCN	25979159	99	3.8129e-06	2.09141e-10
deletion_start	AGAGAGAG	143774	52	0.00033547	1.84009e-08
deletion_start	ACAGAGAG	72454	7	8.45846e-05	4.63955e-09
deletion_start	ASAGAGAH	460994	16	3.40749e-05	1.86904e-09
deletion_start	ASAGAGKN	792802	43	5.35854e-05	2.93921e-09
deletion_start	BSAGAGDN	2817687	53	1.87684e-05	1.02947e-09
deletion_start	NWAGAGDN	3791475	47	1.2385e-05	6.79327e-10
deletion_start	NNBGAGDN	14165926	95	6.70781e-06	3.6793e-10
deletion_start	TGTGTGTG	179845	43	0.000225222	1.23537e-08
deletion_start	TGTGTGTH	212659	10	4.50596e-05	2.47156e-09
deletion_start	VGTGTGTN	308791	8	2.52906e-05	1.38721e-09
deletion_start	NGTGTGRN	956422	7	7.33541e-06	4.02355e-10
deletion_start	NCTGTGDN	2175856	39	1.78753e-05	9.80479e-10
deletion_start	NSVGTGDN	5237595	23	4.40076e-06	2.41386e-10
deletion_start	NWNGTGDK	5765469	51	8.84542e-06	4.8518e-10
deletion_start	NWNGTGDM	4980215	12	2.42402e-06	1.3296e-10
deletion_start	NNNGWYGG	3347553	8	2.4114e-06	1.32268e-10
deletion_start	SNNGWYWG	4914971	27	5.50089e-06	3.01729e-10
deletion_start	WRNGWYWG	3943710	38	9.63282e-06	5.2837e-10
deletion_start	WYAGWYAG	458335	27	5.76791e-05	3.16376e-09
deletion_start	WYBGWYAG	827887	3	3.69325e-06	2.02579e-10
deletion_start	WYTGWYTG	743663	33	4.38309e-05	2.40417e-09
deletion_start	WYVGWYTG	914887	1	1.18743e-06	6.5132e-11
deletion_start	NNNGAYDH	24311496	108	4.44434e-06	2.43776e-10
deletion_start	NNNGTYDT	10482549	93	8.87163e-06	4.86618e-10
deletion_start	NNNGTYDM	14796303	57	3.85607e-06	2.11509e-10
deletion_start	SNNYANAN	28736330	212	7.3779e-06	4.04685e-10
deletion_start	WRAYARAS	1813145	83	4.55416e-05	2.498e-09
deletion_start	WRAYARAW	3392594	76	2.23551e-05	1.2262e-09
deletion_start	WYAYARAN	4115694	37	8.98912e-06	4.93062e-10
deletion_start	ACACACAC	155404	42	0.00025221	1.3834e-08
deletion_start	ADACACAC	175880	9	4.85676e-05	2.66398e-09
deletion_start	ANATACAC	206293	1	5.05114e-06	2.7706e-10
deletion_start	ANAYACAD	1754835	34	1.93054e-05	1.05892e-09
deletion_start	ANAYATAN	2468916	77	3.10828e-05	1.70492e-09
deletion_start	TNAYAYAN	3026261	33	1.08961e-05	5.97664e-10
deletion_start	WKBYANAG	4351488	61	1.4004e-05	7.68135e-10
deletion_start	WKBYANAH	15170488	90	5.93464e-06	3.25521e-10
deletion_start	WMTYANAN	6754139	113	1.67166e-05	9.16922e-10
deletion_start	WMSYANAN	7725491	57	7.3801e-06	4.04806e-10
deletion_start	NNACAGGG	511384	49	9.38973e-05	5.15036e-09
deletion_start	NNBCAGGG	1720504	45	2.60388e-05	1.42826e-09
deletion_start	NNNTAGGG	1163143	14	1.20037e-05	6.58416e-10
deletion_start	NNNYAGGH	10490403	62	5.91319e-06	3.24344e-10
deletion_start	NNNYACGN	2142068	9	4.22557e-06	2.31777e-10
deletion_start	NRSYASYN	10789760	80	7.41576e-06	4.06762e-10
deletion_start	NYSYASYN	10946362	30	2.74688e-06	1.50669e-10
deletion_start	NNWYASCN	11744973	61	5.19712e-06	2.85067e-10
deletion_start	SNWYASTN	5980065	39	6.52582e-06	3.57948e-10
deletion_start	WNWYASTN	10430412	141	1.35127e-05	7.41185e-10
deletion_start	NNNCAWGC	2908594	2	7.1916e-07	3.94466e-11
deletion_start	NNNCAWYC	6210665	38	6.12325e-06	3.35867e-10
deletion_start	NTNCAWBD	11030872	47	4.26538e-06	2.3396e-10
deletion_start	NVSCAWBD	10538193	55	5.22288e-06	2.8648e-10
deletion_start	GVWCAWBD	2784126	25	8.9783e-06	4.92469e-10
deletion_start	HVWCAABT	1858670	17	9.14358e-06	5.01534e-10
deletion_start	HVACATGT	356168	80	0.000217825	1.19479e-08
deletion_start	HVTCATGT	313399	15	4.64769e-05	2.5493e-09
deletion_start	HVWCATYT	2326209	12	5.17603e-06	2.8391e-10
deletion_start	HVACAWBR	3772706	94	2.4866e-05	1.36393e-09
deletion_start	HVTCAWBR	3217063	38	1.18009e-05	6.47289e-10
deletion_start	NNGTAWBN	8379102	42	5.01751e-06	2.75215e-10
deletion_start	NNHTAWBS	13847947	73	5.27436e-06	2.89304e-10
deletion_start	NNCTAWTA	1038397	7	6.76266e-06	3.70939e-10
deletion_start	TAWTAWTA	487463	65	0.000130459	7.15582e-09
deletion_start	VAWTAWTA	1030734	24	2.31233e-05	1.26834e-09
deletion_start	NBWTAWTA	2674727	47	1.75337e-05	9.61742e-10
deletion_start	NNHTAWSA	7235007	83	1.14675e-05	6.29004e-10
deletion_start	NNHTAWGT	3629307	99	2.72187e-05	1.49297e-09
deletion_start	NNHTAWYT	11514318	170	1.4758e-05	8.0949e-10
deletion_start	NNGCBNNT	12285072	91	7.40853e-06	4.06365e-10
deletion_start	NNGCBNNV	32762302	138	4.21372e-06	2.31127e-10
deletion_start	NNACTNSN	11054971	80	7.23804e-06	3.97014e-10
deletion_start	NNACTNWC	3168092	69	2.1732e-05	1.19202e-09
deletion_start	SNACTNWD	5095745	40	7.85156e-06	4.30666e-10
deletion_start	WRACTKWD	2433568	96	3.93024e-05	2.15578e-09
deletion_start	WYACTKWD	2466828	37	1.49697e-05	8.21102e-10
deletion_start	WNACTMWD	3923399	47	1.19697e-05	6.56552e-10
deletion_start	CCCCTRNN	739761	49	6.53544e-05	3.58475e-09
deletion_start	CCCCTYNN	941879	15	1.58385e-05	8.68758e-10
deletion_start	DCCCTNNN	5491314	43	7.83233e-06	4.29611e-10
deletion_start	TCTCTCKC	149516	38	0.000236598	1.29776e-08
deletion_start	TCTCTCKD	276639	24	8.36394e-05	4.58771e-09
deletion_start	VCTCTCKN	621851	14	2.22628e-05	1.22114e-09
deletion_start	NCTCTCMN	1340797	13	9.68728e-06	5.31357e-10
deletion_start	NCTCTTNT	902731	39	4.27674e-05	2.34583e-09
deletion_start	NCTCTRNT	1242015	15	1.20462e-05	6.60745e-10
deletion_start	NCTCTDSV	2441559	12	4.93264e-06	2.7056e-10
deletion_start	NCTCTDWV	2887605	67	2.31447e-05	1.26951e-09
deletion_start	NDYCTNTN	16731147	183	1.0936e-05	5.99853e-10
deletion_start	NDYCTRVT	4418770	29	6.56844e-06	3.60285e-10
deletion_start	CTYCTYCT	311926	27	8.3789e-05	4.59591e-09
deletion_start	DTYCTYCT	919125	18	1.94494e-05	1.06682e-09
deletion_start	NTYCTYRT	1378674	6	4.38799e-06	2.40686e-10
deletion_start	NRYCTYVT	2878774	39	1.3528e-05	7.42027e-10
deletion_start	NDYCTNVV	24861981	123	4.94903e-06	2.71459e-10
deletion_start	NNHCSRNN	32058656	195	6.0835e-06	3.33686e-10
deletion_start	NNHCGYSN	2604472	11	4.24318e-06	2.32743e-10
deletion_start	NCCCCYGT	116758	31	0.000242462	1.32993e-08
deletion_start	NCCCCYGV	459799	13	2.7796e-05	1.52464e-09
deletion_start	NDCCCYGN	2030651	23	1.13116e-05	6.20452e-10
deletion_start	NNWCCYGN	4978010	28	5.63181e-06	3.0891e-10
deletion_start	NNHCCYCR	4050615	26	6.42522e-06	3.5243e-10
deletion_start	NNHCCYCY	5902344	106	1.79407e-05	9.84065e-10
deletion_start	NNHCSYWN	26124350	245	9.37784e-06	5.14384e-10
deletion_start	CTCTCTCT	143771	55	0.000354787	1.94604e-08
deletion_start	CVCTCTCT	125135	9	6.66068e-05	3.65345e-09
deletion_start	DNCTCTCT	702759	26	3.65411e-05	2.00432e-09
deletion_start	NNCTKTCT	1968269	35	1.77292e-05	9.72465e-10
deletion_start	NNCTBTCV	4224363	25	5.92559e-06	3.25024e-10
deletion_start	NACTBTDN	5848103	111	1.896e-05	1.03998e-09
deletion_start	CTCTBTDN	2014397	69	3.41075e-05	1.87083e-09
deletion_start	CSCTBTDN	1439930	5	3.51382e-06	1.92736e-10
deletion_start	DBCTBTDT	4919530	69	1.40132e-05	7.68636e-10
deletion_start	DBCTBTDV	10395492	66	6.35147e-06	3.48385e-10
deletion_start	NNTTBTTT	6223455	211	3.38565e-05	1.85706e-09
deletion_start	NNRTCTTT	1694277	9	5.33485e-06	2.92622e-10
deletion_start	NNRTKTTT	5503159	91	1.65194e-05	9.06106e-10
deletion_start	NRDTBTVT	10553818	127	1.20298e-05	6.59847e-10
deletion_start	GYGTGTGT	167041	45	0.00025257	1.38537e-08
deletion_start	HYGTGTGT	265758	9	3.28229e-05	1.80037e-09
deletion_start	NYGTYTGT	564949	23	4.00728e-05	2.19803e-09
deletion_start	NYWTBTGT	3269082	61	1.86245e-05	1.02157e-09
deletion_start	TYDTBTMT	3136867	70	2.22652e-05	1.22127e-09
deletion_start	VYDTBTMT	6294314	70	1.11166e-05	6.09759e-10
deletion_start	TTTTTTNV	1765446	70	3.94486e-05	2.1638e-09
deletion_start	VTTTTTNV	3163620	19	6.01553e-06	3.29958e-10
deletion_start	NVTTTTNV	9763720	71	7.27346e-06	3.98956e-10
deletion_start	NSTTSTTV	1685699	49	2.89295e-05	1.58681e-09
deletion_start	NWTTSTTV	3046489	36	1.18051e-05	6.47521e-10
deletion_start	NNTTSTVV	10391413	52	5.0082e-06	2.74705e-10
deletion_start	NNRTBTNV	38133033	220	5.77013e-06	3.16497e-10
deletion_start	TTATTATT	207482	20	9.17889e-05	5.03472e-09
deletion_start	TVATTATT	290849	0	3.30767e-07	1.81429e-11
deletion_start	TNBTTATT	1302197	24	1.83451e-05	1.00625e-09
deletion_start	TNNTTSTT	2886520	86	2.97093e-05	1.62958e-09
deletion_start	VNNTTVTT	8221949	126	1.53154e-05	8.40064e-10
deletion_start	NNNTTAVT	7473445	91	1.2171e-05	6.67591e-10
deletion_start	NNNTTSVT	13852314	91	6.57103e-06	3.60428e-10
deletion_start	NNNTSVGT	6805489	85	1.24834e-05	6.84727e-10
deletion_start	NNNTSVHT	37530233	218	5.8095e-06	3.18657e-10
deletion_start	NNNTGCNV	16664368	46	2.76447e-06	1.51634e-10
deletion_start	NNNTGRNV	46470538	239	5.1439e-06	2.82148e-10
deletion_start	NRNTYVTV	16376717	93	5.68089e-06	3.11602e-10
deletion_start	NYNTYVTV	20171886	213	1.05581e-05	5.79122e-10
deletion_start	NNNTYVVV	79620791	384	4.8234e-06	2.64568e-10
deleletion_end	NNCCSCCN	1460646	42	2.72934e-05	1.49707e-09
deleletion_end	NNCCSCDN	4883320	49	1.00037e-05	5.48712e-10
deleletion_end	NNDCSCNN	18725083	126	6.74098e-06	3.69749e-10
deleletion_end	NNNDSCNN	130051510	697	5.36234e-06	2.9413e-10
deleletion_end	RNRTGDAN	7390073	49	6.66231e-06	3.65434e-10
deleletion_end	RNRVGTAN	3481361	51	1.44597e-05	7.9313e-10
deleletion_end	RTRVGRAN	2867949	6	2.34683e-06	1.28726e-10
deleletion_end	RVRVGRAA	4190558	53	1.25424e-05	6.87963e-10
deleletion_end	AGRAGRAB	698072	41	5.16669e-05	2.83398e-09
deleletion_end	AMRAGRAB	1194455	14	1.14569e-05	6.28422e-10
deleletion_end	AVRSGRAB	1663668	26	1.51815e-05	8.32721e-10
deleletion_end	GVRVGRAB	2954711	21	7.16725e-06	3.93131e-10
deleletion_end	YNRNGDAN	19489254	100	5.15197e-06	2.82591e-10
deleletion_end	NNYNGDAN	37662602	218	5.79709e-06	3.17976e-10
deleletion_end	SNAGGGBN	2275620	14	6.27505e-06	3.44193e-10
deleletion_end	WCAGGGGN	207384	34	0.000108627	5.95829e-09
deleletion_end	WDAGGGGN	619025	8	1.22646e-05	6.72726e-10
deleletion_end	WNAGGGYN	1631544	16	9.73461e-06	5.33953e-10
deleletion_end	NNBGGGBN	10229057	140	1.36311e-05	7.4768e-10
deleletion_end	NNRAGGGG	941881	13	1.3249e-05	7.26723e-10
deleletion_end	NNYAGGGG	739758	52	6.20176e-05	3.40173e-09
deleletion_end	NNNYGGGG	2601228	20	7.73186e-06	4.241e-10
deleletion_end	NNNHGGYG	4936708	34	6.9286e-06	3.8004e-10
deleletion_end	NNNHGGBH	35506851	198	5.58646e-06	3.06423e-10
deleletion_end	NRNSGWBR	10545382	110	1.04125e-05	5.71135e-10
deleletion_end	NYNSGWBR	8746554	33	3.83688e-06	2.10457e-10
deleletion_end	NNNSGWBY	17980804	135	7.51559e-06	4.12237e-10
deleletion_end	GSNWGWBN	8841809	44	5.02421e-06	2.75583e-10
deleletion_end	ASNAGWBN	5528246	69	1.24045e-05	6.80401e-10
deleletion_end	YSNAGWBN	8608191	46	5.38804e-06	2.95539e-10
deleletion_end	HGNTGABN	3509189	27	7.72626e-06	4.23793e-10
deleletion_end	HGTTGTBN	924848	25	2.50082e-05	1.37172e-09
deleletion_end	HGVTGTBN	2858922	4	1.6814e-06	9.22265e-11
deleletion_end	CCCTGWBN	802309	67	7.41417e-05	4.06675e-09
deleletion_end	CCDTGWBN	1652725	15	9.0522e-06	4.96522e-10
deleletion_end	ACATGWBC	178018	5	2.04912e-05	1.12396e-09
deleletion_end	ACATGABD	313399	15	3.73657e-05	2.04955e-09
deleletion_end	ACATGTBD	356168	80	0.000171962	9.43229e-09
deleletion_end	TCATGABN	394681	1	3.92566e-06	2.15326e-10
deleletion_end	TCATGTGN	150282	14	5.65862e-05	3.10381e-09
deleletion_end	TCATGTYN	318975	3	9.2216e-06	5.05814e-10
deleletion_end	WCBTGWBN	3444685	42	1.20803e-05	6.62617e-10
deleletion_end	NWNWGWBS	21465610	185	8.61886e-06	4.72753e-10
deleletion_end	GAGAGAGW	184350	50	0.000170462	9.35003e-09
deleletion_end	HAGAGAGW	379102	28	5.87144e-05	3.22054e-09
deleletion_end	NAHAGAGW	1336644	48	3.37587e-05	1.8517e-09
deleletion_end	NANAGAYW	3270195	60	1.80205e-05	9.8844e-10
deleletion_end	NANAGTBW	4242215	112	2.59346e-05	1.42254e-09
deleletion_end	CAATGWBW	490307	17	2.97466e-05	1.63163e-09
deleletion_end	DAATGWBW	2371190	11	4.82706e-06	2.64769e-10
deleletion_end	NABTGWBW	5833645	83	1.41212e-05	7.74561e-10
deleletion_end	NTNWGABW	8176454	114	1.38699e-05	7.60776e-10
deleletion_end	KTNWGTBA	1989485	17	8.55396e-06	4.69193e-10
deleletion_end	MTNWGTGA	744467	2	3.4914e-06	1.91507e-10
deleletion_end	MTNWGTYA	1303151	41	2.96196e-05	1.62467e-09
deleletion_end	NTAAGTBT	471091	28	4.94961e-05	2.71491e-09
deleletion_end	NTBAGTBT	1614580	17	1.04083e-05	5.70908e-10
deleletion_end	GTGTGTBT	269062	47	0.000125034	6.85825e-09
deleletion_end	HTGTGTBT	684572	19	2.50195e-05	1.37234e-09
deleletion_end	CTHTGTBT	592079	46	6.64864e-05	3.64685e-09
deleletion_end	DTHTGTBT	2226472	69	2.98976e-05	1.63991e-09
deleletion_end	NGNNCDNN	49551142	242	4.89267e-06	2.68368e-10
deleletion_end	NCNKCANN	12746107	57	4.50978e-06	2.47366e-10
deleletion_end	NCKMCAAN	1156289	0	7.86736e-07	4.31532e-11
deleletion_end	ACMMCAAN	630593	24	3.35389e-05	1.83964e-09
deleletion_end	BCMMCAAN	1589225	11	7.04216e-06	3.8627e-10
deleletion_end	NCNMCABN	9889570	74	7.49668e-06	4.112e-10
deleletion_end	NCNRCKNN	12386590	45	3.67958e-06	2.01829e-10
deleletion_end	NCRYCKNN	5671817	31	5.52998e-06	3.03325e-10
deleletion_end	NCYYCKNN	11271410	167	1.47545e-05	8.09299e-10
deleletion_end	CWCTCTCT	192390	47	0.000156238	8.56982e-09
deleletion_end	DWCTCTCT	371558	20	4.31775e-05	2.36833e-09
deleletion_end	NWCTCTCV	761681	13	1.5973e-05	8.76134e-10
deleletion_end	NACTCTDN	1588534	32	1.93736e-05	1.06266e-09
deleletion_end	CTCTCTDN	671056	31	4.0719e-05	2.23348e-09
deleletion_end	DTCTCTDN	1987417	11	5.70827e-06	3.13104e-10
deleletion_end	NWCVCTNN	8754587	56	6.42657e-06	3.52504e-10
deleletion_end	CWCACRCR	275773	44	0.000115206	6.31919e-09
deleletion_end	CWCACRDR	687757	12	1.61983e-05	8.88491e-10
deleletion_end	DWCACRSA	775811	26	3.03159e-05	1.66285e-09
deleletion_end	DWCACRWA	754462	5	6.90248e-06	3.78608e-10
deleletion_end	DWCACRNG	846925	1	2.07962e-06	1.14069e-10
deleletion_end	NWCACRNY	2787043	45	1.58518e-05	8.69488e-10
deleletion_end	NWCBCRNN	10760778	67	6.25251e-06	3.42956e-10
deleletion_end	NWDSCDNN	55044606	251	4.56856e-06	2.5059e-10
deleletion_end	SWDWCDCN	5728700	34	5.98954e-06	3.28532e-10
deleletion_end	GWDWCDDN	9953010	34	3.47642e-06	1.90685e-10
deleletion_end	CADWCDTN	2208645	10	4.73436e-06	2.59684e-10
deleletion_end	CADWCARN	1876945	44	2.25929e-05	1.23924e-09
deleletion_end	CADWCKRN	1722827	5	3.2651e-06	1.79094e-10
deleletion_end	CTDWCTDN	2788106	67	2.34244e-05	1.28485e-09
deleletion_end	CTDWCRDN	2831616	12	4.41214e-06	2.4201e-10
deleletion_end	WWGWCDNN	9456470	28	3.0299e-06	1.66193e-10
deleletion_end	WWWWCDNN	29785589	238	7.99315e-06	4.38432e-10
deleletion_end	NGSGWNNN	13309066	112	8.41778e-06	4.61724e-10
deleletion_end	NGSHWNNN	73435132	314	4.28279e-06	2.34915e-10
deleletion_end	NCSNWNNN	52890437	320	6.05597e-06	3.32176e-10
deleletion_end	AASAANNA	2886502	104	3.49838e-05	1.91889e-09
deleletion_end	AASAANNB	5120028	100	1.92935e-05	1.05827e-09
deleletion_end	AASBANNN	12203745	95	7.79308e-06	4.27458e-10
deleletion_end	BASNANNS	16798367	94	5.6169e-06	3.08093e-10
deleletion_end	BASRAGRW	1815997	46	2.43419e-05	1.33518e-09
deleletion_end	BASYAGRW	1452839	2	1.91372e-06	1.04969e-10
deleletion_end	BASNAGYW	2685610	17	6.42762e-06	3.52562e-10
deleletion_end	BASSAHNW	7718331	42	5.48948e-06	3.01104e-10
deleletion_end	BASWAHNW	11782570	135	1.1431e-05	6.27001e-10
deleletion_end	NASNTSNN	26166694	120	4.60398e-06	2.52533e-10
deleletion_end	NASNTWNT	10148043	129	1.26669e-05	6.94793e-10
deleletion_end	NASNTWNV	21296481	163	7.65946e-06	4.20129e-10
deleletion_end	NTGCWNNN	16841047	50	3.00781e-06	1.64981e-10
deleletion_end	NTCCANNN	8630184	36	4.23099e-06	2.32074e-10
deleletion_end	NTCCTNNN	9616594	98	1.01732e-05	5.58009e-10
deleletion_end	RTSDWNNN	41066675	326	7.9404e-06	4.35539e-10
deleletion_end	CTSTWNNN	9046411	105	1.15704e-05	6.34648e-10
deleletion_end	TTSTANNN	5135880	31	6.09443e-06	3.34286e-10
deleletion_end	TTSTTTNN	3256515	82	2.4619e-05	1.35038e-09
deleletion_end	TTSTTVTN	1610089	53	3.13057e-05	1.71715e-09
deleletion_end	TTSTTVVN	3124198	22	7.10094e-06	3.89494e-10
deleletion_end	YTSRWNNN	30142196	121	4.03211e-06	2.21165e-10
deleletion_end	NNAAAAAA	2946958	108	3.55994e-05	1.95266e-09
deleletion_end	NNAAAABA	5646812	71	1.24964e-05	6.85439e-10
deleletion_end	NAABAANA	4859197	125	2.53312e-05	1.38944e-09
deleletion_end	NBABAANA	7861112	75	9.52862e-06	5.22654e-10
deleletion_end	AAANAANB	5080777	152	2.94473e-05	1.61522e-09
deleletion_end	BAANAANB	7787702	96	1.22745e-05	6.73267e-10
deleletion_end	ABANAANB	8672911	97	1.11518e-05	6.11689e-10
deleletion_end	BBANAANB	16262884	84	5.18997e-06	2.84675e-10
deleletion_end	AGAGAGAG	143781	45	0.000177872	9.75648e-09
deleletion_end	AGAGAGAH	259471	18	5.07648e-05	2.7845e-09
deleletion_end	AGAHAGAN	883197	27	2.80558e-05	1.53889e-09
deleletion_end	AGANAGBN	2091315	39	1.81312e-05	9.94515e-10
deleletion_end	BGANAGNN	4903623	28	5.77869e-06	3.16967e-10
deleletion_end	NHANAGTR	3797706	41	1.07347e-05	5.88811e-10
deleletion_end	NHANAGTY	3545335	93	2.56816e-05	1.40866e-09
deleletion_end	NHARAGAG	1402712	51	3.42658e-05	1.87951e-09
deleletion_end	NHAYAGAG	987873	12	1.17896e-05	6.46669e-10
deleletion_end	NHANAGSG	1691250	8	4.98327e-06	2.73337e-10
deleletion_end	ACANAGVH	1801639	36	1.93064e-05	1.05898e-09
deleletion_end	BCANAGVH	4338445	15	3.59288e-06	1.97073e-10
deleletion_end	NWANAGVH	12553648	111	8.84079e-06	4.84926e-10
deleletion_end	ACANACNR	1037435	37	3.29787e-05	1.80892e-09
deleletion_end	ACACACAY	247101	45	0.000127096	6.97132e-09
deleletion_end	ACADACAY	366428	13	2.90923e-05	1.59574e-09
deleletion_end	ACANACBY	626296	10	1.4843e-05	8.14151e-10
deleletion_end	ADANACNN	7964190	64	8.04551e-06	4.41304e-10
deleletion_end	ATATATNT	604058	39	5.56419e-05	3.05201e-09
deleletion_end	ATAVATNT	1032955	8	7.84143e-06	4.30111e-10
deleletion_end	ATANATAV	929469	30	2.96854e-05	1.62827e-09
deleletion_end	ATANATBV	1731030	12	7.04291e-06	3.86311e-10
deleletion_end	AVANATNN	13279381	148	1.11241e-05	6.10169e-10
deleletion_end	BNANAYNN	48877888	306	6.2662e-06	3.43708e-10
deleletion_end	SNANTNNN	52732549	276	5.24149e-06	2.87501e-10
deleletion_end	WNANTNSN	32466098	226	6.96723e-06	3.82159e-10
deleletion_end	ARAGTSWN	1491211	41	2.61513e-05	1.43443e-09
deleletion_end	ARACTSWN	1529571	2	1.82442e-06	1.00071e-10
deleletion_end	TRASTSWN	2268641	31	1.34259e-05	7.36422e-10
deleletion_end	WRASTWWN	5912188	129	2.15692e-05	1.18309e-09
deleletion_end	WYASTNWN	10359391	89	8.59249e-06	4.71307e-10
deleletion_end	WSAWTNWN	14440497	75	5.22144e-06	2.86401e-10
deleletion_end	WAAWTNWN	13352004	124	9.28201e-06	5.09127e-10
deleletion_end	WTAWTAWT	1065579	65	5.59118e-05	3.06682e-09
deleletion_end	WTAWTAWV	1821449	40	2.11747e-05	1.16145e-09
deleletion_end	ATAWTBWN	3818329	27	7.11899e-06	3.90484e-10
deleletion_end	TTAWTBWN	4179392	80	1.88624e-05	1.03462e-09
deleletion_end	SSTNANNN	19939872	83	4.18854e-06	2.29745e-10
deleletion_end	ASTTANNN	3848079	98	2.49813e-05	1.37025e-09
deleletion_end	TSTTASNN	1753634	9	5.35209e-06	2.93567e-10
deleletion_end	TSTTAWNN	2859824	56	1.91618e-05	1.05104e-09
deleletion_end	WSTVANNN	27476961	228	8.29951e-06	4.55237e-10
deleletion_end	NWTSANNN	37838311	205	5.42772e-06	2.97716e-10
deleletion_end	NWTWANNS	16659210	155	9.30002e-06	5.10116e-10
deleletion_end	NWTWASNW	10194457	79	7.75997e-06	4.25642e-10
deleletion_end	NWTWAWRW	12321529	178	1.43931e-05	7.89477e-10
deleletion_end	NWTAAWYW	5240481	53	1.00834e-05	5.53086e-10
deleletion_end	NWTTAWYW	5776624	133	2.27445e-05	1.24756e-09
deleletion_end	SCTNTNNN	16007038	100	6.26476e-06	3.43628e-10
deleletion_end	WCTCTCTK	297563	18	4.60754e-05	2.52728e-09
deleletion_end	ACTCTCTM	69367	0	5.43026e-06	2.97855e-10
deleletion_end	TCTCTCTM	196524	58	0.000189486	1.03935e-08
deleletion_end	WCTCTDTN	1336651	41	2.8936e-05	1.58717e-09
deleletion_end	WCTDTNTN	5987906	143	2.35956e-05	1.29424e-09
deleletion_end	WCTNTNVN	14482481	191	1.3153e-05	7.21454e-10
deleletion_end	NTTNTTTT	3481081	143	4.00444e-05	2.19647e-09
deleletion_end	TTTNTTTV	2101212	83	3.79047e-05	2.07911e-09
deleletion_end	VTTNTTTV	2829001	38	1.32481e-05	7.2667e-10
deleletion_end	NRTNTTTT	3559627	81	2.2316e-05	1.22405e-09
deleletion_end	NRTKTTTV	3618464	34	9.37512e-06	5.14235e-10
deleletion_end	NRTMTTTV	2794469	6	2.40611e-06	1.31978e-10
deleletion_end	RDTNTVTN	13780501	132	9.5715e-06	5.25006e-10
deleletion_end	YGTGTGTR	283410	46	0.000118019	6.47344e-09
deleletion_end	YGTHTGTR	399503	20	4.08315e-05	2.23965e-09
deleletion_end	YWTNTGTR	2053283	25	1.19921e-05	6.57779e-10
deleletion_end	YATATMTR	597021	36	5.19777e-05	2.85103e-09
deleletion_end	YATBTMTR	1491876	11	7.46885e-06	4.09674e-10
deleletion_end	YKTNTMTR	3441135	32	9.28021e-06	5.09029e-10
deleletion_end	YDTRTVTY	3537498	38	1.06781e-05	5.85707e-10
deleletion_end	YDTYTVTY	5693328	136	2.35871e-05	1.29378e-09
deleletion_end	TTTTTTVN	1695849	55	3.09274e-05	1.6964e-09
deleletion_end	TTTTTVVN	3243284	47	1.42937e-05	7.84025e-10
deleletion_end	VTTTTNVN	9762917	86	8.80764e-06	4.83108e-10
deleletion_end	NTTATTAT	435918	31	5.81041e-05	3.18707e-09
deleletion_end	NTTATTST	563374	3	5.89829e-06	3.23527e-10
deleletion_end	NTTSTTVT	1608376	46	2.72747e-05	1.49605e-09
deleletion_end	NTTVTTVV	4809317	52	1.07633e-05	5.90376e-10
deleletion_end	NTTVTVVN	15119907	100	6.62956e-06	3.63638e-10
deleletion_end	NRTCTNVN	9784865	31	3.23243e-06	1.77302e-10
deleletion_end	TATGTNVN	1573544	2	1.7769e-06	9.74648e-11
deleletion_end	TGTGTNVN	1748006	38	2.09359e-05	1.14835e-09
deleletion_end	TRTWTKVN	5723296	71	1.23327e-05	6.76459e-10
deleletion_end	TRTWTMVN	4198576	22	5.33224e-06	2.92479e-10
deleletion_end	VRTDTNVN	25841950	146	5.66324e-06	3.10634e-10
insertion	NNSGGGSG	404559	25	3.90079e-05	2.13962e-09
insertion	NGSGGGSH	559508	19	2.43465e-05	1.33543e-09
insertion	NHSGGGSH	2099883	11	5.08078e-06	2.78686e-10
insertion	NNWGGGSG	1035181	15	1.23348e-05	6.76576e-10
insertion	NNWGGGSH	6072860	10	1.73644e-06	9.52452e-11
insertion	NNNGGHSN	26758361	76	2.8497e-06	1.56309e-10
insertion	NNNCGNSN	7034849	44	6.16705e-06	3.38269e-10
insertion	NNNSCCST	3671935	7	2.03361e-06	1.11546e-10
insertion	NNCSCCSV	1390143	47	2.90533e-05	1.5936e-09
insertion	NNDSCCSA	3628749	10	2.82725e-06	1.55078e-10
insertion	NNDSCCSS	3584445	37	9.87929e-06	5.41889e-10
insertion	NNNSWCSN	24732747	76	3.08064e-06	1.68976e-10
insertion	SSSSHDSN	12792747	82	6.35783e-06	3.48733e-10
insertion	SSWSHDSN	24195958	55	2.28964e-06	1.25589e-10
insertion	WSNSHDSN	56319249	155	2.75709e-06	1.51229e-10
insertion	NWNSHDSN	115767738	259	2.2408e-06	1.2291e-10
insertion	SSGGSNWN	2019197	28	1.27128e-05	6.97308e-10
insertion	WSGGSNWN	4257702	14	3.31883e-06	1.82041e-10
insertion	NSHGSNWN	32149372	77	2.40656e-06	1.32002e-10
insertion	CSCCSNWN	859478	21	1.96175e-05	1.07604e-09
insertion	CSDCSNWN	2981598	8	2.77473e-06	1.52197e-10
insertion	DSNCSNWN	18397530	56	3.05474e-06	1.67555e-10
insertion	NWNSSNWN	78946388	128	1.62861e-06	8.93311e-11
insertion	NNNSAAAA	9130694	92	9.90127e-06	5.43095e-10
insertion	NNNSAATA	4431603	6	1.49141e-06	8.18051e-11
insertion	NNNSAAWB	28093680	63	2.25704e-06	1.23801e-10
insertion	NNNSTAWN	25755608	141	5.45782e-06	2.99367e-10
insertion	NTNSWBWN	56360151	122	2.17229e-06	1.19152e-10
insertion	NGNSWBWR	21050460	103	4.87976e-06	2.6766e-10
insertion	NMNSWBWR	47465222	108	2.28381e-06	1.25269e-10
insertion	NVNSWBWY	64762991	259	3.99845e-06	2.19319e-10
insertion	NNAAAAAA	2946913	153	4.79898e-05	2.63229e-09
insertion	NNBAAAAA	5170833	103	1.91427e-05	1.05e-09
insertion	NNNABAAA	14578058	42	2.89756e-06	1.58934e-10
insertion	NNNANBAA	34202031	77	2.26323e-06	1.2414e-10
insertion	CNNANNAB	18957469	61	3.22589e-06	1.76944e-10
insertion	DAAAAAAB	1422436	65	3.9182e-05	2.14917e-09
insertion	AAAAABAB	1179930	25	1.80317e-05	9.89059e-10
insertion	KAAAABAB	1620003	2	1.59409e-06	8.74374e-11
insertion	GAAABNAB	1805729	1	9.67269e-07	5.30557e-11
insertion	WAAABNAB	5101117	40	7.64483e-06	4.19326e-10
insertion	DABANNAB	17218059	71	4.11897e-06	2.2593e-10
insertion	DBNANNAB	58032016	148	2.556e-06	1.40199e-10
insertion	AAAAAABN	1706797	89	4.57124e-05	2.50737e-09
insertion	AAAABABN	3443973	29	8.09509e-06	4.44024e-10
insertion	AAAANBBN	9309439	118	1.24327e-05	6.81948e-10
insertion	BAAANNBN	26771819	87	3.25518e-06	1.7855e-10
insertion	NBAANNBN	71252605	199	2.79663e-06	1.53398e-10
insertion	KATAKNBN	5734562	69	1.16733e-05	6.40294e-10
insertion	KATAMNBN	5166872	27	5.15763e-06	2.82901e-10
insertion	MATANNBN	14102458	43	3.06312e-06	1.68015e-10
insertion	NBTANNBN	55275225	223	4.03332e-06	2.21232e-10
insertion	NNSACNCN	8981370	64	7.03206e-06	3.85715e-10
insertion	NNSACNKN	21534297	56	2.61512e-06	1.43442e-10
insertion	NNSATTTT	2724435	36	1.23894e-05	6.79572e-10
insertion	NNSATVTT	3785429	8	2.22366e-06	1.2197e-10
insertion	NNSARNTT	10314515	8	8.50946e-07	4.66752e-11
insertion	NNSADNST	21355266	54	2.54426e-06	1.39555e-10
insertion	TNSAANBV	8683720	3	4.47144e-07	2.45263e-11
insertion	VNSAANBV	23162135	59	2.56146e-06	1.40499e-10
insertion	NNSAKNBV	57461348	177	3.08367e-06	1.69142e-10
insertion	TTTTTTNN	2946913	153	4.79898e-05	2.63229e-09
insertion	TTTTTVNN	5170833	103	1.91427e-05	1.05e-09
insertion	TTTTVNNN	15035894	161	1.05896e-05	5.80851e-10
insertion	TTVTNNNN	35970777	89	2.48394e-06	1.36246e-10
insertion	ATRTARAT	328125	0	1.69471e-06	9.29564e-11
insertion	ATRTAYAT	475438	40	5.55989e-05	3.04965e-09
insertion	ATYTANAT	617415	0	1.13719e-06	6.23759e-11
insertion	STNTANAT	1407742	9	5.98911e-06	3.28509e-10
insertion	VTNTANAV	6226362	44	6.9355e-06	3.80419e-10
insertion	VTNTANBN	17173503	95	5.50599e-06	3.02009e-10
insertion	VTTTTTTN	1700568	67	3.46482e-05	1.90049e-09
insertion	VTVTTTTT	1179930	25	1.80317e-05	9.89059e-10
insertion	VTVTTTTV	2260943	3	1.58548e-06	8.69652e-11
insertion	VTNTSTTN	5476960	18	3.31072e-06	1.81597e-10
insertion	VTNTBTVN	21424927	89	4.14996e-06	2.27629e-10
insertion	VTNTBVNN	56731333	151	2.66697e-06	1.46286e-10
insertion	NVTTTTTT	1706797	89	4.57124e-05	2.50737e-09
insertion	NVVTTTTT	3155243	45	1.34612e-05	7.38359e-10
insertion	NVNTTVTT	8038532	26	3.25281e-06	1.7842e-10
insertion	NVNTTNVT	23037679	69	3.00433e-06	1.64791e-10
insertion	NVNTTSNV	31030986	42	1.37411e-06	7.53713e-11
insertion	NVNTTWNV	43503066	132	3.03895e-06	1.66689e-10
insertion	NVNTAAAA	3718326	47	1.20593e-05	6.61466e-10
insertion	NVNTABAA	5510686	13	2.42523e-06	1.33026e-10
insertion	NVNTANAB	17173503	95	5.50599e-06	3.02009e-10
insertion	NVNTANBN	50758272	232	4.5668e-06	2.50493e-10
insertion	NVNTSNNN	151131598	410	2.71477e-06	1.48908e-10

## Sheet: Supp. Data 2.
Supp. Data 2. kmerpapa output trained on whole genome
mutation_type	pattern	n_unmutated_sites	n_mutated_sites	unscaled_rate	scaled_rate
A->C	NNNRAGTNN	29908375	615	2.05615e-05	1.85841e-09
A->C	NNNRAGVKN	43157401	734	1.70071e-05	1.53715e-09
A->C	NNNRAGVMN	56035976	728	1.29919e-05	1.17424e-09
A->C	AAAAAHNRN	7713136	201	2.60512e-05	2.35458e-09
A->C	AAAAAHNYN	6079845	241	3.96144e-05	3.58046e-09
A->C	BAAAAHNNN	25267504	401	1.58701e-05	1.43438e-09
A->C	NAAGAAGCN	361920	32	8.72194e-05	7.88312e-09
A->C	NAAGAAGDN	1629733	23	1.41212e-05	1.27631e-09
A->C	NAAGAYGNN	1702484	12	7.0819e-06	6.40081e-10
A->C	NAAGAHHNN	15390179	236	1.53347e-05	1.38599e-09
A->C	NGARAHNSN	13832043	105	7.5949e-06	6.86448e-10
A->C	NGARAHNWN	21585386	266	1.23242e-05	1.11389e-09
A->C	NYARAHNNN	71878825	927	1.28968e-05	1.16565e-09
A->C	NNBRATTNN	26830012	311	1.15925e-05	1.04776e-09
A->C	NNGRATVTN	5950410	157	2.63739e-05	2.38374e-09
A->C	NNYRATVTN	11944380	199	1.66602e-05	1.50579e-09
A->C	NNBRATVVN	39632994	505	1.27423e-05	1.15168e-09
A->C	NCBRAMKNN	12270610	285	2.32223e-05	2.0989e-09
A->C	NCBRAMMNN	14448813	198	1.37045e-05	1.23865e-09
A->C	NDBRAANST	11548986	249	2.15572e-05	1.9484e-09
A->C	NDBRAANSV	29090774	376	1.29256e-05	1.16825e-09
A->C	CACAAAAAA	60952	21	0.000314651	2.8439e-08
A->C	DACAAAAAA	277793	3	1.09201e-05	9.86984e-10
A->C	NACAAABAA	713575	5	7.08663e-06	6.40508e-10
A->C	NACAAANAB	1921936	31	1.61303e-05	1.4579e-09
A->C	NAKAAANAN	8084212	177	2.18899e-05	1.97847e-09
A->C	NKBAAANAN	14740228	189	1.28234e-05	1.15901e-09
A->C	NDTAAATTT	812954	67	8.19185e-05	7.40402e-09
A->C	NDTAAATTV	1384549	42	3.0273e-05	2.73616e-09
A->C	NDTAAAVTN	5701516	115	2.01657e-05	1.82263e-09
A->C	NDSAAANTN	13023520	230	1.76595e-05	1.59611e-09
A->C	NDBGAANWN	22993837	314	1.36564e-05	1.2343e-09
A->C	NDBRACNNN	44524608	573	1.28696e-05	1.16319e-09
A->C	NCCCAAAAA	92783	29	0.000294244	2.65946e-08
A->C	NCCCAAAAB	309392	17	5.42006e-05	4.8988e-09
A->C	NCCCABAAN	906959	15	1.65378e-05	1.49473e-09
A->C	NCCCANBAN	3068193	85	2.76805e-05	2.50184e-09
A->C	CCCCACCCC	69783	66	0.000870487	7.8677e-08
A->C	DCCCACCCC	75326	19	0.000234556	2.11998e-08
A->C	NCCCACCCD	250404	25	9.78502e-05	8.84397e-09
A->C	NCCCACDCN	578492	18	3.09616e-05	2.79839e-09
A->C	NCCCACNKN	1822650	49	2.68484e-05	2.42663e-09
A->C	NCCCADNBN	9318430	195	2.09229e-05	1.89107e-09
A->C	NDCCANNNN	44777974	733	1.63694e-05	1.47951e-09
A->C	NTACATNNN	5103758	268	5.24646e-05	4.74189e-09
A->C	NTKCATNNN	11563793	348	3.00858e-05	2.71924e-09
A->C	NVDCATRNN	16718789	435	2.60145e-05	2.35126e-09
A->C	NVDCATYNN	18480940	321	1.73686e-05	1.56982e-09
A->C	NNDCAVTNN	36385068	937	2.57501e-05	2.32736e-09
A->C	NNDCAVVNN	102706610	1867	1.81776e-05	1.64294e-09
A->C	NNRTARTNT	5755141	134	2.32758e-05	2.10373e-09
A->C	NNRTARVNT	12791570	161	1.25881e-05	1.13775e-09
A->C	NNRTARKNV	19870617	270	1.35886e-05	1.22817e-09
A->C	NNRTARMNV	23084909	199	8.62233e-06	7.7931e-10
A->C	NNRTAYNNN	56234703	467	8.30529e-06	7.50655e-10
A->C	NCYTANNNN	25305319	537	2.12192e-05	1.91785e-09
A->C	NDCTATCNN	1778451	83	4.65645e-05	4.20863e-09
A->C	NDCTATDNN	9143749	238	2.60217e-05	2.35191e-09
A->C	NDTTATNRN	9334610	88	9.43176e-06	8.52468e-10
A->C	NDTTATNYC	2260404	57	2.51925e-05	2.27697e-09
A->C	NDTTATNYD	9753301	125	1.28183e-05	1.15855e-09
A->C	NDYTAVKNN	30951788	578	1.86734e-05	1.68775e-09
A->C	NDYTAVMNN	37547847	430	1.14527e-05	1.03513e-09
A->G	NNKCATTRN	4184855	497	0.00011781	1.0648e-08
A->G	NNKCATTYN	6809167	539	7.90072e-05	7.14089e-09
A->G	NNMCATTRN	4316123	701	0.000160726	1.45269e-08
A->G	NNMCATTYN	7019343	767	0.000108796	9.83327e-09
A->G	NNKCATVGN	3593961	536	0.000147402	1.33226e-08
A->G	NTMCATVGN	1014559	281	0.000262246	2.37025e-08
A->G	NVMCATVGN	2987060	571	0.000188028	1.69945e-08
A->G	NNNCATCCN	3199250	221	6.90032e-05	6.23669e-09
A->G	NTNCATRCN	1770872	314	0.000172719	1.56108e-08
A->G	NVNCATRCC	1011830	95	9.194e-05	8.30978e-09
A->G	NVNCATRCD	3010361	424	0.000138991	1.25624e-08
A->G	NNNCATAWA	3327276	455	0.000135156	1.22158e-08
A->G	NNTCATAWB	1860738	312	0.000163673	1.47932e-08
A->G	NNVCATAWB	4562276	1057	0.000228925	2.06909e-08
A->G	NTKCATSWN	3033617	436	0.00014181	1.28172e-08
A->G	RVKCATSWN	2778006	243	8.68959e-05	7.85389e-09
A->G	YVKCATSWN	2996879	359	0.000118452	1.0706e-08
A->G	NNMCATGWR	2666842	423	0.000156033	1.41027e-08
A->G	NNMCATGWY	2142542	433	0.000197411	1.78426e-08
A->G	NCMCATCWN	1259286	134	0.000104107	9.4095e-09
A->G	NDMCATCWN	3548533	537	0.000149525	1.35145e-08
A->G	NNCGATNNN	1514333	91	6.03711e-05	5.4565e-09
A->G	NRCAATGNN	2105240	520	0.00024066	2.17515e-08
A->G	RRCAATHKN	1606415	270	0.000163454	1.47735e-08
A->G	YRCAATHKN	1319010	352	0.000255895	2.31285e-08
A->G	NRCAATHMG	376676	99	0.000229826	2.07723e-08
A->G	RRCAATHMH	1477506	176	0.000116517	1.05311e-08
A->G	YRCAATHMH	1206518	223	0.00017778	1.60683e-08
A->G	NRCTATTNN	2167108	422	0.000190347	1.72041e-08
A->G	KRCTATVNN	2175767	584	0.000261535	2.36382e-08
A->G	MACTATVNN	1348831	433	0.000307367	2.77807e-08
A->G	MGCTATVNN	652797	118	0.000168804	1.5257e-08
A->G	RYCWATGNN	1546492	582	0.000361717	3.2693e-08
A->G	YYCAATGNN	945151	615	0.000606946	5.48575e-08
A->G	YYCTATGNN	924225	402	0.00040685	3.67722e-08
A->G	NYCWATHGN	1567155	643	0.000394271	3.56353e-08
A->G	NYCAATHCN	1122655	300	0.000254443	2.29973e-08
A->G	NYCTATHCN	1093767	201	0.000176112	1.59175e-08
A->G	NYCWATHWA	2224267	560	0.000245592	2.21972e-08
A->G	NYCWATTWB	2336529	634	0.000264826	2.39357e-08
A->G	NYCWATMWB	3153049	1142	0.000355116	3.20963e-08
A->G	NNTTATANT	2147835	269	0.00012321	1.11361e-08
A->G	NNRTATANT	3338434	632	0.000186541	1.686e-08
A->G	NNDTATASC	1057663	122	0.00011204	1.01265e-08
A->G	NNDTATAWC	1539108	356	0.000223501	2.02006e-08
A->G	NNTTATAKR	1728849	199	0.000113033	1.02162e-08
A->G	NNRTATAKR	3147425	496	0.000155413	1.40467e-08
A->G	NNDTATAMA	3464172	341	9.77331e-05	8.83338e-09
A->G	NNDTATAMG	978439	261	0.000252266	2.28005e-08
A->G	NNTTATBRN	7722310	660	8.52705e-05	7.70698e-09
A->G	NNRTATGRN	3623427	566	0.000154335	1.39493e-08
A->G	NTRTATYRN	2345332	333	0.000139588	1.26164e-08
A->G	NVRTATYRN	4879939	449	9.16037e-05	8.2794e-09
A->G	NNTTATTYN	6267331	353	5.64364e-05	5.10087e-09
A->G	NTRTATTYN	2772227	284	0.000101466	9.17075e-09
A->G	NVRTATTYN	5311012	360	6.77543e-05	6.12382e-09
A->G	NNDTATSCN	4324851	331	7.63476e-05	6.9005e-09
A->G	NNGTATSTN	1833075	317	0.000168663	1.52442e-08
A->G	NNWTATSTR	3198652	267	8.30621e-05	7.50737e-09
A->G	NRWTATSTY	1478223	129	8.62239e-05	7.79315e-09
A->G	NYWTATSTY	1743292	237	0.00013302	1.20227e-08
A->G	NNARATTNN	15544641	886	5.70376e-05	5.15522e-09
A->G	NNKRATTAN	5217851	283	5.44025e-05	4.91704e-09
A->G	NNKRATTBN	16415073	684	4.17791e-05	3.77611e-09
A->G	NNDRATVCN	15701958	871	5.55183e-05	5.0179e-09
A->G	NNDRATAGS	2399056	159	6.62638e-05	5.9891e-09
A->G	NNDRATAAG	2068935	310	0.000146854	1.32731e-08
A->G	NNDRATATG	2176058	174	7.94859e-05	7.18415e-09
A->G	NNDRATAWC	3303757	419	0.000125447	1.13382e-08
A->G	NNDAATADW	13510061	862	6.38126e-05	5.76755e-09
A->G	NNAGATADW	2605149	277	0.000105178	9.50628e-09
A->G	NNKGATADA	1938703	112	5.80773e-05	5.24918e-09
A->G	NNKGATADT	1751022	169	9.52416e-05	8.6082e-09
A->G	NTDRATSDN	10752096	872	8.09884e-05	7.31995e-09
A->G	AVDRATSDN	9909542	702	7.07992e-05	6.39903e-09
A->G	BVDRATSDN	19523361	1160	5.9438e-05	5.37217e-09
A->G	NNNSAAARS	12139013	561	4.63353e-05	4.18791e-09
A->G	NNASAAAAW	4706625	220	4.70457e-05	4.25212e-09
A->G	NSGGAAAAA	234846	78	0.000267169	2.41474e-08
A->G	NWGGAAAAA	612221	60	9.44737e-05	8.53879e-09
A->G	GNGGAAAAT	136407	13	8.48412e-05	7.66818e-09
A->G	HNGGAAAAT	516394	10	2.53316e-05	2.28954e-09
A->G	NNGCAAAAW	963502	25	2.88665e-05	2.60903e-09
A->G	NNYSAAAAW	4625757	132	2.91388e-05	2.63365e-09
A->G	NNNSAAAGA	4037467	239	5.93176e-05	5.36129e-09
A->G	NNNSAAAGT	2745015	253	9.14566e-05	8.2661e-09
A->G	NNNGAABRN	24205857	734	3.04337e-05	2.75068e-09
A->G	NRKCAABRN	5576585	204	3.69746e-05	3.34186e-09
A->G	CRMCAABRN	890441	25	3.10492e-05	2.80631e-09
A->G	DRMCAABRN	4998062	291	5.83355e-05	5.27252e-09
A->G	NYACAABRN	2942614	215	7.28822e-05	6.58729e-09
A->G	NYBCAACRN	1710128	44	2.74369e-05	2.47983e-09
A->G	NYBCAAKRN	5855170	319	5.46261e-05	4.93726e-09
A->G	NNRGAANYN	21035114	605	2.88943e-05	2.61154e-09
A->G	NNYGAANYN	11626001	256	2.23039e-05	2.01589e-09
A->G	NNKCAANYN	14406202	440	3.0727e-05	2.77719e-09
A->G	NNMCAANYN	16199545	653	4.04278e-05	3.65397e-09
A->G	NNAGASTNN	8021709	435	5.43352e-05	4.91096e-09
A->G	NNBGASTNN	14496672	548	3.7947e-05	3.42975e-09
A->G	NGKCASTAN	590391	26	4.65355e-05	4.206e-09
A->G	NHKCASTAN	2474556	213	8.54731e-05	7.72529e-09
A->G	NNMCASTAN	3225857	338	0.000103878	9.38882e-09
A->G	NNACASTBN	6524148	568	8.68122e-05	7.84632e-09
A->G	NNGCAGTBN	2610390	138	5.32337e-05	4.8114e-09
A->G	NNYCAGTBN	6465756	506	7.81106e-05	7.05985e-09
A->G	NNBCACTBN	9576101	563	5.88454e-05	5.31861e-09
A->G	NNAGAGVNN	15877700	683	4.31236e-05	3.89763e-09
A->G	NNBGAGVNN	27660686	880	3.19065e-05	2.88379e-09
A->G	NNGCAGVNN	11550472	523	4.54126e-05	4.10451e-09
A->G	NNHCAGVRN	22017199	1446	6.56728e-05	5.93569e-09
A->G	NNHCAGVYN	19207617	981	5.11296e-05	4.62123e-09
A->G	NGNSACVNN	12760604	579	4.54938e-05	4.11185e-09
A->G	NHNSACACN	5331747	248	4.67848e-05	4.22854e-09
A->G	NHNSACADN	20262486	1261	6.22435e-05	5.62573e-09
A->G	NHNSACSNN	17796638	769	4.33052e-05	3.91404e-09
A->G	NRCAACNNN	5232860	492	9.3613e-05	8.46099e-09
A->G	RRCAARNGN	2400098	164	6.82552e-05	6.16909e-09
A->G	RRCAARNHN	9247162	377	4.09727e-05	3.70322e-09
A->G	YRCAARSNN	3335120	191	5.74603e-05	5.19342e-09
A->G	YRCAARWNC	912104	36	4.1503e-05	3.75115e-09
A->G	YRCAARWND	4122559	340	8.21695e-05	7.4267e-09
A->G	NYCAACKNN	2021056	337	0.00016308	1.47396e-08
A->G	NYCAACMNN	3578802	428	0.000118469	1.07075e-08
A->G	NYCAARSCN	1931487	65	3.48728e-05	3.1519e-09
A->G	NYCAARWCN	2234305	135	6.06013e-05	5.47731e-09
A->G	CYCAARNDN	4139362	432	0.000103664	9.36945e-09
A->G	DYCAARNDN	12280462	896	7.29136e-05	6.59012e-09
A->G	RGAAAGNNN	4136569	271	6.5518e-05	5.9217e-09
A->G	RGKAAGNNN	5055623	241	4.79382e-05	4.33279e-09
A->G	YGDAAGNNN	4738495	193	4.11264e-05	3.71711e-09
A->G	NHDAAGARN	9396028	470	5.01465e-05	4.53238e-09
A->G	NHDAAGBRN	15346974	608	3.9745e-05	3.59226e-09
A->G	NHDAAGNYN	20130124	665	3.31576e-05	2.99687e-09
A->G	NNDAAMGNN	22515746	656	2.9258e-05	2.64441e-09
A->G	NNDAAAAAT	4283055	121	2.89063e-05	2.61263e-09
A->G	NNDAAAAGT	1871373	126	6.72747e-05	6.08047e-09
A->G	NNDAAAARV	15236311	626	4.12077e-05	3.72446e-09
A->G	NNDAAAYRN	25610775	556	2.18398e-05	1.97394e-09
A->G	NGDAAAHYN	7696102	196	2.58619e-05	2.33747e-09
A->G	NHDAAAHYN	31508553	567	1.81099e-05	1.63683e-09
A->G	NNDAACHRN	20303947	1104	5.4414e-05	4.91808e-09
A->G	ACDAACHYN	909827	56	6.18897e-05	5.59376e-09
A->G	BCDAACHYN	2342348	63	2.81206e-05	2.54162e-09
A->G	NDDAACHYN	16465345	762	4.63672e-05	4.1908e-09
A->G	NNTTAANTN	8061365	191	2.40866e-05	2.17701e-09
A->G	NNTTAARGT	732823	59	7.91469e-05	7.15351e-09
A->G	NNTTAARMT	2471464	80	3.33689e-05	3.01597e-09
A->G	NNTTAARVV	7854953	347	4.43826e-05	4.01142e-09
A->G	NNTTAAYVN	6937886	205	2.99408e-05	2.70613e-09
A->G	NNTTASNNN	27382632	1388	5.07288e-05	4.585e-09
A->G	NNVTACCNN	6122194	430	7.01798e-05	6.34304e-09
A->G	NNCTACDNN	6875196	764	0.00011062	9.99817e-09
A->G	NNRTACDAG	703086	97	0.00013095	1.18356e-08
A->G	NNRTACDAH	3176806	266	8.33125e-05	7.53001e-09
A->G	NNRTACDBN	11083424	846	7.62544e-05	6.89208e-09
A->G	NNVTARGRN	9558041	658	6.88156e-05	6.21974e-09
A->G	NNVTARCRN	6092669	314	5.17125e-05	4.67391e-09
A->G	NNVTAAWAS	4025982	370	9.14167e-05	8.26249e-09
A->G	NNVTAAWAW	8005622	436	5.45671e-05	4.93192e-09
A->G	NNCTAAAGT	260654	60	0.000193191	1.74611e-08
A->G	NNRTAAAGT	733174	78	0.000102597	9.27297e-09
A->G	NNVTAAAGV	2824326	237	8.34395e-05	7.54149e-09
A->G	NNVTAATGN	3134786	174	5.57511e-05	5.03893e-09
A->G	NNVTAGWRN	10684979	891	8.32589e-05	7.52517e-09
A->G	NNCTARNYT	3884664	291	7.47343e-05	6.75469e-09
A->G	NNCTARNYV	7585772	429	5.66436e-05	5.1196e-09
A->G	NNRTAANYN	18301948	677	3.71088e-05	3.354e-09
A->G	NNRTAGNYN	10722394	600	5.60251e-05	5.0637e-09
A->T	AAAAATTTT	141490	56	0.000324858	2.93616e-08
A->T	BAAAATTTT	290579	23	7.27604e-05	6.57628e-09
A->T	NBAAATTTT	799278	39	4.74935e-05	4.29259e-09
A->T	NNBAATTTT	2673711	81	3.01164e-05	2.722e-09
A->T	NNNAATTTV	6507272	74	1.13919e-05	1.02963e-09
A->T	NNNAATTVN	17555662	252	1.43561e-05	1.29755e-09
A->T	AAAAAVTNT	977640	60	5.98965e-05	5.41361e-09
A->T	AAAAAVTNV	2317106	69	2.95801e-05	2.67353e-09
A->T	AABAAVTNN	5556258	78	1.40462e-05	1.26953e-09
A->T	ABNAAVTNN	15350571	236	1.53739e-05	1.38954e-09
A->T	BNNAAVTNN	49232794	600	1.2189e-05	1.10167e-09
A->T	AAAAARVRN	4060593	36	8.91765e-06	8.06002e-10
A->T	AAAAAYVRN	2957227	62	2.09054e-05	1.88948e-09
A->T	AAAAANVYN	5275319	148	2.79775e-05	2.52868e-09
A->T	BAAAANVTN	6376955	87	1.36518e-05	1.23389e-09
A->T	BAAAANVVN	15881455	122	7.69765e-06	6.95734e-10
A->T	NABAANVNN	53189516	510	9.59183e-06	8.66935e-10
A->T	NBNAAAVKN	28467440	184	6.47368e-06	5.85109e-10
A->T	NBNAAGVKN	16174730	182	1.12604e-05	1.01774e-09
A->T	NBCAARGMN	3671828	7	2.02472e-06	1.83e-10
A->T	NBCAARMMN	7650771	52	6.83309e-06	6.17593e-10
A->T	NBDAARVMN	42702869	379	8.88018e-06	8.02615e-10
A->T	NBNAAYVNN	63955989	832	1.301e-05	1.17588e-09
A->T	NNRTATNNN	37340552	598	1.6014e-05	1.44739e-09
A->T	NNRSATTTN	7826008	166	2.11871e-05	1.91495e-09
A->T	NKRSATVTN	6583336	240	3.63515e-05	3.28555e-09
A->T	NMRSATVTN	6433322	319	4.94122e-05	4.46601e-09
A->T	NNRGATNVN	19680777	744	3.77652e-05	3.41332e-09
A->T	NNRCATNVN	20570895	544	2.64271e-05	2.38856e-09
A->T	NNYBATTSN	11715462	308	2.62595e-05	2.3734e-09
A->T	NNYBATTWN	20865428	365	1.74896e-05	1.58075e-09
A->T	NNCBATVNN	20516149	409	1.9928e-05	1.80115e-09
A->T	NNTBATVRN	18847808	557	2.95274e-05	2.66877e-09
A->T	NNTBATVYN	20546088	779	3.7878e-05	3.42351e-09
A->T	NNNBAATNN	54969479	723	1.31539e-05	1.18889e-09
A->T	NNNTASTGN	6293747	61	9.7215e-06	8.78656e-10
A->T	NNNTASTHN	19626940	314	1.59972e-05	1.44587e-09
A->T	NNNSASTNN	53987812	1103	2.04271e-05	1.84626e-09
A->T	NNNGACVTN	6503677	168	2.57794e-05	2.33001e-09
A->T	NNNGACVVN	15890326	280	1.7616e-05	1.59219e-09
A->T	NNNYACVTN	18995935	329	1.7316e-05	1.56507e-09
A->T	NNNYACVVN	41928607	525	1.25234e-05	1.1319e-09
A->T	NNNGAAGGN	4408492	22	5.06655e-06	4.57929e-10
A->T	NNNGAAGTN	3989370	63	1.57889e-05	1.42704e-09
A->T	NNNGAGGKN	6866819	154	2.23934e-05	2.02398e-09
A->T	NNNGARGMN	17245364	174	1.00996e-05	9.12829e-10
A->T	NNNYAAGNN	29789704	255	8.5674e-06	7.74345e-10
A->T	NNNYAGGNN	27978716	359	1.2834e-05	1.15998e-09
A->T	NNNBARMST	20234833	259	1.28038e-05	1.15724e-09
A->T	NNNBARMSV	51096785	486	9.51503e-06	8.59994e-10
A->T	NNSTAAAWA	2048884	37	1.80176e-05	1.62848e-09
A->T	NSWTAAAAA	887607	50	5.48893e-05	4.96105e-09
A->T	NWATAAAAA	940003	40	4.16487e-05	3.76432e-09
A->T	SWTTAAAAA	408887	40	9.17737e-05	8.29475e-09
A->T	AWTTAAAAA	439655	97	0.000206512	1.86651e-08
A->T	TATTAAAAA	124644	15	9.87041e-05	8.92115e-09
A->T	TTTTAAAAA	476689	216	0.000425109	3.84225e-08
A->T	NNWTAAATA	2045212	18	8.90448e-06	8.04811e-10
A->T	TTTTAAAWT	526186	53	9.57726e-05	8.65619e-09
A->T	TTTTAAAWS	479018	14	2.83531e-05	2.56263e-09
A->T	VTTTAAAWB	1088049	13	1.20489e-05	1.08901e-09
A->T	NVTTAAAWB	2654868	37	1.39546e-05	1.26126e-09
A->T	NNVTAAAWB	9166196	83	9.07741e-06	8.20441e-10
A->T	NNNTAGAWN	9639136	98	1.01844e-05	9.20498e-10
A->T	NNNSARAWN	55292604	466	8.43192e-06	7.621e-10
A->T	ANNBARCWN	14881651	228	1.53209e-05	1.38475e-09
A->T	BNNBARCWN	32943491	339	1.02953e-05	9.30517e-10
C->A	NNRACGNNN	3767611	240	6.31904e-05	5.71132e-09
C->A	RNYACGNNR	1121725	55	4.81571e-05	4.35257e-09
C->A	YNYACGNNR	1064531	123	0.000110963	1.00292e-08
C->A	NNYACGNNY	2166501	159	7.22457e-05	6.52977e-09
C->A	RNCBCGNNN	2322341	78	3.35533e-05	3.03264e-09
C->A	YNCBCGNNN	2537811	151	5.88505e-05	5.31907e-09
C->A	CNDGCGNNN	1293946	195	0.000145282	1.3131e-08
C->A	DNDGCGNNN	4199251	386	9.10481e-05	8.22918e-09
C->A	NNAYCGNNN	3085539	212	6.79884e-05	6.14498e-09
C->A	NNKYCGNNN	6483819	308	4.73574e-05	4.28029e-09
C->A	NKNRCCRNG	3564317	112	3.14372e-05	2.84138e-09
C->A	CKNRCCRNH	1727993	77	4.41362e-05	3.98915e-09
C->A	DKARCCRRH	1346480	63	4.6152e-05	4.17135e-09
C->A	DKARCCRYH	1378092	116	8.19414e-05	7.40609e-09
C->A	DKBRCCANH	5665765	233	4.10277e-05	3.70819e-09
C->A	DKBRCCGNH	649596	7	1.26503e-05	1.14336e-09
C->A	CMNRCCRNN	4057314	249	6.09311e-05	5.50712e-09
C->A	AAAACCRNN	667787	73	0.000102781	9.28965e-09
C->A	KAAACCRNN	756030	28	3.66792e-05	3.31516e-09
C->A	DABACCRNN	2438255	189	7.63912e-05	6.90444e-09
C->A	DCNACCRNN	2500812	101	4.01911e-05	3.63258e-09
C->A	DMNGCCRNN	5793223	197	3.39865e-05	3.07179e-09
C->A	NNNACCCAN	3691157	196	5.2755e-05	4.76814e-09
C->A	NCNACCCBN	1483910	105	6.92171e-05	6.25603e-09
C->A	NDNACCCBN	4414996	522	0.000117033	1.05778e-08
C->A	NNCGCCCCC	55874	24	0.000220819	1.99583e-08
C->A	NNDGCCCCC	514986	45	8.14733e-05	7.36378e-09
C->A	NNNGCCCCD	1887096	124	6.46464e-05	5.84291e-09
C->A	NNNGCCCDN	6866680	305	4.43076e-05	4.00464e-09
C->A	AANRCCTNN	2315317	128	5.46841e-05	4.9425e-09
C->A	TANACCTTN	240633	14	5.28939e-05	4.7807e-09
C->A	SANACCTTN	467872	100	0.000192519	1.74004e-08
C->A	BANGCCTTN	610795	94	0.000142701	1.28977e-08
C->A	BANRCCTVN	3647935	256	6.95411e-05	6.28531e-09
C->A	NGARCCTTN	367868	99	0.000234986	2.12387e-08
C->A	NYARCCTTN	1045856	117	0.000107418	9.70876e-09
C->A	NBAACCTVN	1680637	179	0.000103864	9.38752e-09
C->A	NBAGCCTVN	2344307	113	4.77919e-05	4.31956e-09
C->A	GGBRCCTKN	554925	75	0.000124829	1.12824e-08
C->A	TGBRCCTGN	438797	4	1.19845e-05	1.08319e-09
C->A	TGBRCCTTN	329887	22	6.12629e-05	5.53711e-09
C->A	KYGRCCTKN	625254	48	7.27646e-05	6.57666e-09
C->A	KYYRCCTKN	2108297	66	3.13334e-05	2.832e-09
C->A	MBBRCCTKG	1029233	31	3.02445e-05	2.73358e-09
C->A	MBBRCCTKH	2625117	177	6.66136e-05	6.02072e-09
C->A	NBBRCCTMN	5813690	218	3.7442e-05	3.38411e-09
C->A	NCAYCCNNN	6212498	247	3.96839e-05	3.58674e-09
C->A	NDAYCCCRN	1621402	66	4.03965e-05	3.65115e-09
C->A	NDAYCCCYN	1875264	175	9.1365e-05	8.25782e-09
C->A	NDAYCCDNN	10936254	551	5.02789e-05	4.54434e-09
C->A	NRBYCCRNN	12757063	283	2.22323e-05	2.00941e-09
C->A	NRBYCCCCN	1776338	95	5.27668e-05	4.7692e-09
C->A	NABYCCTCN	1352299	58	4.24267e-05	3.83464e-09
C->A	NGBYCCTCN	1168952	18	1.62494e-05	1.46866e-09
C->A	NRBYCCYDN	14957497	467	3.12254e-05	2.82224e-09
C->A	CCCCCCNNN	363527	96	0.000230334	2.08183e-08
C->A	DCCCCCNNN	1884613	72	3.80164e-05	3.43602e-09
C->A	NTCCCCNNN	3583940	63	1.78285e-05	1.61139e-09
C->A	NYKCCCNNN	12998950	240	1.85284e-05	1.67465e-09
C->A	NYBTCCNNN	25306831	547	2.16404e-05	1.95592e-09
C->A	NSAACAANN	2597845	205	7.78226e-05	7.03382e-09
C->A	NSAACABNN	6167735	213	3.45116e-05	3.11925e-09
C->A	NWAACAANN	4455923	174	3.89558e-05	3.52093e-09
C->A	NWAACABNN	8991708	158	1.76723e-05	1.59727e-09
C->A	SNBACAANN	4954814	344	6.89655e-05	6.23329e-09
C->A	WABACAANN	2608186	163	6.17933e-05	5.58504e-09
C->A	WBBACAANN	5396370	202	3.73735e-05	3.37792e-09
C->A	NNBACABNN	36491967	857	2.34991e-05	2.12391e-09
C->A	NNCGCANNN	1767619	23	1.3665e-05	1.23508e-09
C->A	GRDGCANNN	5594546	243	4.3312e-05	3.91465e-09
C->A	GYDGCANNN	4595849	100	2.18988e-05	1.97927e-09
C->A	TTDGCAANN	1135214	17	1.5872e-05	1.43455e-09
C->A	TVDGCAANN	2640623	122	4.58819e-05	4.14693e-09
C->A	MNDGCAANN	6643163	365	5.47322e-05	4.94685e-09
C->A	HNDGCABNG	6007964	177	2.94894e-05	2.66533e-09
C->A	HCDGCATNH	1670415	78	4.61804e-05	4.17391e-09
C->A	HDDGCATNH	6242693	149	2.39504e-05	2.16471e-09
C->A	CNDGCASNH	3604869	202	5.56326e-05	5.02822e-09
C->A	WNDGCASNH	9532485	320	3.35604e-05	3.03328e-09
C->A	NSAACTTTN	717766	64	8.46506e-05	7.65095e-09
C->A	NSBACTTTN	1618631	44	2.73725e-05	2.474e-09
C->A	NGNGCTTTN	897196	54	5.83884e-05	5.2773e-09
C->A	NCNGCTTTN	1065257	25	2.39547e-05	2.16509e-09
C->A	NSNRCTVTN	8893568	208	2.3449e-05	2.11938e-09
C->A	NGRRCTNVN	8975119	299	3.33065e-05	3.01034e-09
C->A	NGYRCTNVN	5862948	98	1.68779e-05	1.52547e-09
C->A	KCKRCTSVN	1658166	11	7.55804e-06	6.83116e-10
C->A	MCKRCTSVN	1549413	54	3.47543e-05	3.14119e-09
C->A	NCKRCTWVN	2894136	33	1.18403e-05	1.07016e-09
C->A	NCMRCTNVN	8704787	213	2.45242e-05	2.21657e-09
C->A	NANRCTNRN	14924410	352	2.36211e-05	2.13494e-09
C->A	NANRCTRYN	7539094	142	1.89447e-05	1.71227e-09
C->A	SANRCTYYN	4098211	175	4.25457e-05	3.8454e-09
C->A	WANRCTYYN	4825133	131	2.72145e-05	2.45972e-09
C->A	NTCRCTNNN	5357818	78	1.47609e-05	1.33413e-09
C->A	NTDRCTNNT	8131907	239	2.94118e-05	2.65832e-09
C->A	NTDRCTNNV	17748917	347	1.95945e-05	1.77101e-09
C->A	NRAYCWTRN	3864718	146	3.76906e-05	3.40658e-09
C->A	NRAYCWTYT	1558921	144	9.00728e-05	8.14103e-09
C->A	NRAYCWTYV	2702486	142	5.20895e-05	4.70799e-09
C->A	NYAYCATTN	1489847	60	3.99548e-05	3.61123e-09
C->A	NYAYCTTTN	1842779	128	6.82503e-05	6.16865e-09
C->A	NYAYCWTVN	6371046	160	2.51825e-05	2.27606e-09
C->A	GRACCAVNN	1113695	88	7.65548e-05	6.91923e-09
C->A	HRACCAVNN	4005525	179	4.44985e-05	4.0219e-09
C->A	NYACCAVNN	5342407	186	3.47862e-05	3.14407e-09
C->A	NNATCAAAA	613801	44	6.80785e-05	6.15312e-09
C->A	NNATCASAA	804838	9	1.26919e-05	1.14713e-09
C->A	NNATCAVAB	2870163	64	2.25097e-05	2.03449e-09
C->A	NGATCAVBN	1266687	52	4.06448e-05	3.67358e-09
C->A	NHATCAVBN	6433677	127	1.98594e-05	1.79495e-09
C->A	TNAYCTVNN	6476983	137	2.12572e-05	1.92128e-09
C->A	VRAYCTVNN	7224857	300	4.14437e-05	3.74579e-09
C->A	VYAYCTVNN	8280281	227	2.74503e-05	2.48103e-09
C->A	NKCCCWNNN	16307223	231	1.4234e-05	1.2865e-09
C->A	CACCCWNNN	2042991	78	3.80063e-05	3.43511e-09
C->A	CCCCCACNN	264907	67	0.000211126	1.90821e-08
C->A	CCCCCTCNN	205387	18	7.48362e-05	6.7639e-09
C->A	CCCCCWDNN	1236638	71	5.62164e-05	5.08099e-09
C->A	DMCCCWNNN	10735949	215	2.00963e-05	1.81636e-09
C->A	NCKCCWNNN	11287848	126	1.12777e-05	1.01931e-09
C->A	NDKCCWSNN	26175931	335	1.28439e-05	1.16087e-09
C->A	NDKCCWWTN	7531519	184	2.44945e-05	2.21388e-09
C->A	NDKCCWWVN	17939876	289	1.61649e-05	1.46102e-09
C->A	NNTTCASNN	10025436	126	1.26891e-05	1.14687e-09
C->A	NNTTCAANN	6405239	147	2.30392e-05	2.08235e-09
C->A	NATTCATNN	1889177	89	4.66401e-05	4.21546e-09
C->A	TBTTCATNN	1985126	29	1.51441e-05	1.36877e-09
C->A	VBTTCATNN	3147535	120	3.80121e-05	3.43564e-09
C->A	ANTTCTRNN	3738275	103	2.763e-05	2.49727e-09
C->A	AATTCTYKN	487640	100	0.000185595	1.67745e-08
C->A	AATTCTYMN	512437	43	7.83528e-05	7.08174e-09
C->A	ABTTCTYRN	1190761	42	3.51256e-05	3.17475e-09
C->A	ABTTCTCYN	791282	42	5.15724e-05	4.66126e-09
C->A	ABTTCTTYN	1152839	118	9.87815e-05	8.92814e-09
C->A	BNTTCTNAN	5432203	87	1.61991e-05	1.46412e-09
C->A	BCTTCTNBK	1900696	23	1.27384e-05	1.15133e-09
C->A	BDTTCTRBK	2575790	48	1.8956e-05	1.7133e-09
C->A	BTTTCTYBK	2029857	85	4.15912e-05	3.75913e-09
C->A	BRTTCTYBK	1485115	112	7.36876e-05	6.66008e-09
C->A	BNTTCTTBM	2741468	111	4.03078e-05	3.64313e-09
C->A	BNTTCTVBM	4903193	100	2.05432e-05	1.85675e-09
C->A	NCSTCWNNN	10736667	139	1.30572e-05	1.18014e-09
C->A	NDSTCWTRK	3162532	64	2.04687e-05	1.85001e-09
C->A	NDSTCWTYK	4407079	171	3.87103e-05	3.49874e-09
C->A	NASTCWVNK	5815738	138	2.38188e-05	2.1528e-09
C->A	NKSTCWVNK	12605744	147	1.17622e-05	1.0631e-09
C->A	NDSTCWNNM	25432917	500	1.96899e-05	1.77963e-09
C->G	NNKCCATNN	7902387	58	7.81457e-06	7.06302e-10
C->G	NNKCCAVGN	5049234	113	2.26541e-05	2.04754e-09
C->G	NNKCCAVHN	17622367	212	1.22034e-05	1.10297e-09
C->G	NNACCARGN	1852486	125	6.46114e-05	5.83975e-09
C->G	NNACCARHN	5458814	221	4.02246e-05	3.63561e-09
C->G	NNACCAYNN	6879260	187	2.72771e-05	2.46538e-09
C->G	NRCCCANNN	7019774	184	2.63254e-05	2.37936e-09
C->G	CCCCCACNN	264924	50	0.000129597	1.17133e-08
C->G	CCCCCADNN	778965	43	5.11495e-05	4.62303e-09
C->G	DCCCCANNN	3355842	69	2.10507e-05	1.90262e-09
C->G	NTCCCANNN	5063469	78	1.58914e-05	1.4363e-09
C->G	NCNDCAACN	1766842	25	1.5574e-05	1.40762e-09
C->G	NCTDCAADN	2929263	44	1.58642e-05	1.43385e-09
C->G	NCVDCAADN	5233448	189	3.59722e-05	3.25126e-09
C->G	NDNDCAAGN	8988931	425	4.70008e-05	4.24806e-09
C->G	SDGDCAAHN	2763690	54	2.01836e-05	1.82425e-09
C->G	SDHDCAAHN	8837405	340	3.83454e-05	3.46576e-09
C->G	WDNDCAAAN	10460432	335	3.20145e-05	2.89356e-09
C->G	WDNDCAAYN	10694335	224	2.10983e-05	1.90692e-09
C->G	NNRACAGRN	5100738	256	4.96159e-05	4.48442e-09
C->G	NNRACAGYN	3748466	264	6.88306e-05	6.22109e-09
C->G	NRYACAGNN	4548696	218	4.73628e-05	4.28078e-09
C->G	NYYACAGNN	5028476	161	3.19966e-05	2.89194e-09
C->G	NNKKCAGNN	17921043	370	2.07402e-05	1.87456e-09
C->G	NNMKCAGRN	7956424	290	3.63474e-05	3.28517e-09
C->G	NNMKCAGYN	6811789	166	2.45289e-05	2.21699e-09
C->G	NRNDCAYCN	8200108	111	1.38762e-05	1.25417e-09
C->G	NRNDCAYDN	36054472	753	2.09308e-05	1.89178e-09
C->G	NYADCAYNN	12403835	255	2.06949e-05	1.87046e-09
C->G	NYBDCAYNN	31496530	388	1.24146e-05	1.12206e-09
C->G	NNRRCGANN	1833463	88	4.66641e-05	4.21762e-09
C->G	NCYRCGANN	401007	12	3.03335e-05	2.74162e-09
C->G	NDYRCGANN	1002594	100	9.03528e-05	8.16633e-09
C->G	NNKYCGANN	1483663	83	5.35552e-05	4.84047e-09
C->G	NNMYCGANN	1711560	177	9.72661e-05	8.79118e-09
C->G	NNNNCGBNN	21611148	1087	5.0157e-05	4.53332e-09
C->G	NKKSCYNKN	30457672	786	2.58346e-05	2.335e-09
C->G	NKKSCYNMN	28292494	561	1.98928e-05	1.79797e-09
C->G	NAKSCYNNN	28755367	849	2.95342e-05	2.66938e-09
C->G	NCKSCYNNN	21224939	367	1.73956e-05	1.57226e-09
C->G	KRKWCCNNN	9779714	342	3.49113e-05	3.15538e-09
C->G	KYKWCCNNN	11879357	257	2.17625e-05	1.96696e-09
C->G	MNKWCCNNN	21470405	515	2.40403e-05	2.17283e-09
C->G	NAKWCTNKN	9343110	426	4.53543e-05	4.09925e-09
C->G	NBKWCTNKN	24837814	865	3.48026e-05	3.14556e-09
C->G	NRKWCTNMN	14604546	486	3.32556e-05	3.00573e-09
C->G	NYKWCTNMN	17616433	456	2.59334e-05	2.34393e-09
C->G	NNANCYTCN	7956426	201	2.53818e-05	2.29408e-09
C->G	SNASCCTTN	768742	133	0.00014866	1.34363e-08
C->G	WCASCCTTN	312201	11	3.39249e-05	3.06623e-09
C->G	WDASCCTTN	790077	99	0.000109521	9.89876e-09
C->G	NNASCCTRN	3505940	187	5.23797e-05	4.73422e-09
C->G	GNAWCCTDN	1147762	60	4.97231e-05	4.49411e-09
C->G	HNAWCCTDN	4647448	125	2.70439e-05	2.44431e-09
C->G	NNANCTTDN	14451033	574	3.96276e-05	3.58165e-09
C->G	NNANCCVNN	29209310	940	3.21761e-05	2.90816e-09
C->G	NNANCTVGN	7659870	409	5.29432e-05	4.78515e-09
C->G	NSANCTVHN	17257291	591	3.42189e-05	3.09279e-09
C->G	AWANCTVHN	6840385	287	4.17138e-05	3.7702e-09
C->G	BWANCTAHN	4088961	245	5.88426e-05	5.31835e-09
C->G	BWANCTSHN	9447325	284	3.00821e-05	2.71891e-09
C->G	NNCGCYNNN	3729503	76	2.0828e-05	1.88249e-09
C->G	NRCHCYGNN	7416935	353	4.72501e-05	4.27059e-09
C->G	NYCHCYGNN	9609673	321	3.33695e-05	3.01602e-09
C->G	NACHCCHNN	7615574	349	4.55286e-05	4.11499e-09
C->G	KBCCCCHNN	4283554	169	3.91615e-05	3.53952e-09
C->G	ACCCCCHNN	512645	50	8.18315e-05	7.39615e-09
C->G	CCCCCCHNN	327339	97	0.000209508	1.89359e-08
C->G	MKCCCCHNN	2585407	76	2.95093e-05	2.66713e-09
C->G	NBCWCCHNN	20257524	635	3.13455e-05	2.8331e-09
C->G	NCCTCTHNN	3551950	183	5.06527e-05	4.57813e-09
C->G	NDCTCTTSN	1993635	87	4.27283e-05	3.8619e-09
C->G	NDCTCTTWN	2383547	188	7.58901e-05	6.85915e-09
C->G	TDCTCTMNN	2019493	215	0.000100958	9.12485e-09
C->G	VDCTCTMKN	1962877	223	0.00010742	9.70887e-09
C->G	VDCTCTMMN	2265857	130	5.56608e-05	5.03078e-09
C->G	NNCMCTHNN	20558142	919	4.45979e-05	4.03088e-09
C->T	NNSTCGNNN	3109913	3468	0.00111283	1.00581e-07
C->T	NTWTCGSNN	355568	611	0.00170044	1.5369e-07
C->T	NTWTCGWNN	524915	652	0.00123346	1.11483e-07
C->T	NVWTCGGNN	550864	775	0.00139711	1.26275e-07
C->T	NVWTCGHNN	1888209	2140	0.00113028	1.02158e-07
C->T	ANCTCHRNN	6561076	370	5.64367e-05	5.1009e-09
C->T	BNCTCHRRN	9564875	678	7.09061e-05	6.40869e-09
C->T	BNCTCHRYN	8435933	745	8.83282e-05	7.98334e-09
C->T	KNCTCAYNN	4380228	655	0.00014951	1.35131e-08
C->T	KNCTCYYNN	10470994	1182	0.000112881	1.02025e-08
C->T	MNCTCHYCN	3579071	404	0.000112897	1.02039e-08
C->T	MNCTCTYDA	785843	38	4.87764e-05	4.40855e-09
C->T	MNCTCMYDA	1380848	167	0.000120987	1.09351e-08
C->T	MNCTCHYDB	7971477	682	8.55736e-05	7.73437e-09
C->T	NNDTCCRNN	13838664	884	6.38952e-05	5.77502e-09
C->T	NNDTCCYCN	5822393	644	0.000110616	9.99776e-09
C->T	NNDTCCYDN	18247578	1651	9.04799e-05	8.17782e-09
C->T	NSDTCWCNN	9263033	709	7.65605e-05	6.91975e-09
C->T	RSDTCWDNN	15947533	871	5.46332e-05	4.9379e-09
C->T	YSDTCWDNN	15478855	1014	6.55222e-05	5.92207e-09
C->T	NWDTCWGNN	16935298	877	5.18017e-05	4.68198e-09
C->T	NWGTCWHNN	13294230	890	6.69622e-05	6.05222e-09
C->T	NWWTCWANN	13080634	596	4.55877e-05	4.12034e-09
C->T	NWWTCWYCN	5838441	420	7.19751e-05	6.50531e-09
C->T	NWWTCWYDS	8655503	549	6.34564e-05	5.73536e-09
C->T	NWWTCWYDW	12712013	595	4.68306e-05	4.23268e-09
C->T	NNTACANNG	3116160	346	0.00011106	1.00379e-08
C->T	NNTACAANH	3809691	487	0.000127832	1.15538e-08
C->T	NNTACABRH	4979022	745	0.000149603	1.35215e-08
C->T	NNTACABYH	4734289	894	0.000188768	1.70614e-08
C->T	NNVACASKN	10270095	1142	0.000111196	1.00502e-08
C->T	NNVACASAN	9585640	900	9.39001e-05	8.48695e-09
C->T	NNVACASCN	5138858	713	0.000138732	1.2539e-08
C->T	NNVACAAAA	2277047	259	0.000113779	1.02836e-08
C->T	NNVACAAAB	3885382	276	7.10963e-05	6.42587e-09
C->T	NNVACAABN	9104125	869	9.5461e-05	8.62803e-09
C->T	NNVACATRN	7293835	862	0.000118181	1.06815e-08
C->T	NNVACATYN	7464065	1162	0.00015565	1.40681e-08
C->T	NNCACGRNN	1263352	2082	0.00164123	1.48338e-07
C->T	NNDACGRNA	800581	1783	0.00221333	2.00047e-07
C->T	NNDACGRNB	1784141	3281	0.00183236	1.65614e-07
C->T	NNNACGCSG	66978	62	0.000886844	8.01554e-08
C->T	NNNACGCSH	464216	855	0.00182602	1.65041e-07
C->T	NNTACGCWN	190477	509	0.00262061	2.36858e-07
C->T	NNVACGCWN	843660	1782	0.00209983	1.89789e-07
C->T	NNNACGTAN	606337	1036	0.00169693	1.53373e-07
C->T	NNKACGTBN	813416	1256	0.00153586	1.38816e-07
C->T	NNMACGTBN	1273433	1708	0.00133625	1.20774e-07
C->T	NNTSCARNN	18749727	1581	8.43253e-05	7.62155e-09
C->T	NNVSCARAN	13420432	809	6.02994e-05	5.45002e-09
C->T	TNVSCARBN	7634150	646	8.464e-05	7.64999e-09
C->T	VNVSCARBN	21338600	1510	7.07708e-05	6.39646e-09
C->T	NNTSCACCN	1553900	249	0.000160184	1.44779e-08
C->T	NNVSCACCN	4172364	456	0.000109308	9.8796e-09
C->T	NNNSCATCN	5782417	561	9.70377e-05	8.77053e-09
C->T	NNNSCAYDN	38025363	3333	8.76496e-05	7.92201e-09
C->T	NNTSCGTNN	1073966	1456	0.00135004	1.2202e-07
C->T	NNVSCGTNN	2448046	2899	0.00118136	1.06774e-07
C->T	NNNSCGCGN	345134	276	0.000792617	7.16388e-08
C->T	NSCGCGRGN	58799	32	0.000521958	4.71759e-08
C->T	NSDGCGRGN	525882	649	0.00122555	1.10769e-07
C->T	NSNCCGRGN	709900	924	0.00129435	1.16987e-07
C->T	NWNSCGRGN	1076740	1529	0.00141397	1.27799e-07
C->T	NNTSCGVHA	438143	828	0.00187272	1.69261e-07
C->T	NNTSCGVHB	1403338	2158	0.00153201	1.38467e-07
C->T	NNVGCGVCG	112230	57	0.000496882	4.49096e-08
C->T	NNVCCGVCG	118051	110	0.00090875	8.21353e-08
C->T	NNVSCGVCC	626697	710	0.00112627	1.01796e-07
C->T	SNVSCGVWS	1037953	1297	0.00124438	1.12471e-07
C->T	WNVSCGVWS	915520	1337	0.00145334	1.31357e-07
C->T	NNVSCGVHW	2578564	3697	0.00142998	1.29246e-07
C->T	NNNCCYRTN	10986205	1057	9.62177e-05	8.69642e-09
C->T	NNNCCYAVN	20775652	1794	8.63534e-05	7.80486e-09
C->T	NNNCCYGVN	14983461	1078	7.19577e-05	6.50373e-09
C->T	NNKCCYYNN	31561985	3406	0.000107907	9.75294e-09
C->T	NNMCCYYNN	25524934	3048	0.000119402	1.07919e-08
C->T	NNTRCYCCN	2740890	464	0.00016923	1.52954e-08
C->T	NNVRCYCCN	7785117	996	0.000127928	1.15625e-08
C->T	NNRRCYCDN	16265955	1728	0.000106231	9.60146e-09
C->T	NNYRCYCDN	13892829	1860	0.000133867	1.20993e-08
C->T	NNTACYDNN	18289565	2034	0.000111205	1.0051e-08
C->T	NCTGCYDNN	7027546	611	8.69647e-05	7.8601e-09
C->T	CDTGCYDNR	1529211	101	6.6221e-05	5.98523e-09
C->T	DDTGCYDNR	6715808	703	0.000104688	9.46202e-09
C->T	ADTGCYDNY	2449156	379	0.00015471	1.39831e-08
C->T	BDTGCYDNY	6301444	733	0.000116325	1.05138e-08
C->T	NACACYTNN	2098324	314	0.000149614	1.35225e-08
C->T	NARACYTNN	5229988	537	0.000102695	9.28183e-09
C->T	NBVACCTNN	7035656	1025	0.000145665	1.31656e-08
C->T	TBVACTTNN	2972915	338	0.000113717	1.02781e-08
C->T	VBVACTTNN	6291770	536	8.52163e-05	7.70208e-09
C->T	NNVGCYTNN	16003464	1637	0.000102289	9.24517e-09
C->T	NCVACCRNN	2486310	295	0.000118673	1.0726e-08
C->T	NCVACTRNN	3726623	310	8.32358e-05	7.52307e-09
C->T	NCVGCYRNN	4843216	302	6.24103e-05	5.64082e-09
C->T	NDVRCCRRN	9446041	748	7.92045e-05	7.15872e-09
C->T	NDVRCCRYN	8101858	880	0.000108621	9.81745e-09
C->T	NDCRCTRNN	6401373	650	0.000101554	9.17873e-09
C->T	NDRRCTRNN	23522472	1622	6.89618e-05	6.23295e-09
deletion_start	CTCTCTCT	292088	90	0.000224973	1.22413e-08
deletion_start	CTCTCTDT	421880	26	5.0541e-05	2.75004e-09
deletion_start	DTCTCTCT	529293	33	5.29892e-05	2.88326e-09
deletion_start	DTCTCTDT	1326628	17	1.2509e-05	6.80644e-10
deletion_start	NVCTCTST	2232828	91	3.92285e-05	2.13451e-09
deletion_start	NVCTCTWT	1827622	21	1.13405e-05	6.17058e-10
deletion_start	TNCTDTST	3255770	62	1.87047e-05	1.01776e-09
deletion_start	TNCTDTWT	4315751	34	7.90407e-06	4.30077e-10
deletion_start	VSCTDTNT	4858107	48	9.85822e-06	5.36407e-10
deletion_start	VWCTDTNT	7959997	236	2.93588e-05	1.59747e-09
deletion_start	NSCTNTTV	6481759	68	1.04638e-05	5.6936e-10
deletion_start	NSCTNTVV	15394271	72	4.70766e-06	2.56154e-10
deletion_start	CWCTCTCV	480727	21	3.70956e-05	2.01845e-09
deletion_start	DWCTCTCV	1059079	7	6.82943e-06	3.71604e-10
deletion_start	NWCTDTCV	4068209	20	5.02327e-06	2.73327e-10
deletion_start	NWCTATDV	4365784	41	9.3789e-06	5.10326e-10
deletion_start	RACTGTDV	1130955	47	3.86064e-05	2.10066e-09
deletion_start	RACTYTDV	2847509	58	1.99332e-05	1.08461e-09
deletion_start	YACTBTDV	4238037	39	9.19458e-06	5.00297e-10
deletion_start	CTCTBTDV	2801358	65	2.26513e-05	1.23251e-09
deletion_start	DTCTBTDV	8793727	70	7.97205e-06	4.33776e-10
deletion_start	KTATNTAT	1517435	41	2.57702e-05	1.40221e-09
deletion_start	MTATKTAT	819592	17	1.93149e-05	1.05096e-09
deletion_start	MTATMTAT	766916	63	7.27857e-05	3.96043e-09
deletion_start	NTATNTBT	8502098	112	1.31174e-05	7.13745e-10
deletion_start	NTATNTNV	18421607	136	7.3918e-06	4.02203e-10
deletion_start	NTGTGTGR	749817	9	1.1599e-05	6.31129e-10
deletion_start	GTGTGTGY	427259	98	0.000183445	9.98164e-09
deletion_start	HTGTGTGY	728582	24	2.97293e-05	1.61764e-09
deletion_start	STGTGTHN	1944727	54	2.67367e-05	1.4548e-09
deletion_start	WTGTGTHN	2200060	16	7.3517e-06	4.00022e-10
deletion_start	RTGTHTNT	3392479	45	1.31247e-05	7.14144e-10
deletion_start	YTGTHTGT	774551	39	4.51007e-05	2.45403e-09
deletion_start	YTGTHTHT	3306608	26	7.89717e-06	4.29702e-10
deletion_start	NTGTHTNV	12044540	55	4.60643e-06	2.50646e-10
deletion_start	TTTTKTTN	3788580	155	3.99892e-05	2.1759e-09
deletion_start	VTTTKTTT	2220169	100	4.32996e-05	2.35603e-09
deletion_start	VTTTKTTV	3126863	48	1.51271e-05	8.23096e-10
deletion_start	NTTTMTTT	3765006	93	2.4243e-05	1.31911e-09
deletion_start	NTTTMTTV	4710798	41	8.708e-06	4.73821e-10
deletion_start	TTTTTTVN	3522462	99	2.75113e-05	1.49695e-09
deletion_start	TTTTVTVN	6844303	66	9.63103e-06	5.24045e-10
deletion_start	ATTTNTGT	919259	22	2.22956e-05	1.21315e-09
deletion_start	ATTTNTMT	2232694	11	5.11723e-06	2.78439e-10
deletion_start	STTTNTVT	3799864	75	1.94261e-05	1.05702e-09
deletion_start	VTTTNTVV	12219196	55	4.54119e-06	2.47096e-10
deletion_start	GVDTSTNS	5659389	26	4.67797e-06	2.54539e-10
deletion_start	HGTTGTTS	380384	25	5.2768e-05	2.87122e-09
deletion_start	HMTTGTTS	903230	15	1.57549e-05	8.57256e-10
deletion_start	HVRTGTTG	1127659	21	1.7742e-05	9.65381e-10
deletion_start	HVRTGTTC	1042998	2	2.5967e-06	1.41292e-10
deletion_start	HCDTGTVS	1919187	20	1.03371e-05	5.62463e-10
deletion_start	HRDTGTVS	4643417	13	2.94381e-06	1.60179e-10
deletion_start	HVDTCTRS	5693109	18	3.27279e-06	1.7808e-10
deletion_start	HVDTCTYG	2109208	9	4.5014e-06	2.44931e-10
deletion_start	HVDTCTYC	3844435	95	2.42618e-05	1.32013e-09
deletion_start	NVDTWTNS	36908959	230	6.23962e-06	3.39511e-10
deletion_start	SCDTATNW	2492080	19	7.67927e-06	4.17846e-10
deletion_start	WCDTATNW	4023434	87	2.12774e-05	1.15775e-09
deletion_start	NRGTATNW	4288610	18	4.31726e-06	2.34911e-10
deletion_start	TRWTATTW	1948525	64	3.15396e-05	1.71614e-09
deletion_start	VRWTATTW	4123964	64	1.53434e-05	8.34869e-10
deletion_start	NRWTATVW	9892365	110	1.10947e-05	6.03686e-10
deletion_start	NVDTBTCA	9728780	35	3.65812e-06	1.99046e-10
deletion_start	NATTCTDA	1424645	4	3.25317e-06	1.77012e-10
deletion_start	NSTTCTTA	634309	22	3.08045e-05	1.67614e-09
deletion_start	NSTTCTRA	1279828	10	7.90144e-06	4.29934e-10
deletion_start	NVTTKTDA	10012185	94	9.38309e-06	5.10554e-10
deletion_start	NVRTBTDA	16913399	108	6.40204e-06	3.48349e-10
deletion_start	NVDTBTGT	9435323	126	1.33015e-05	7.23765e-10
deletion_start	NVTTBTTT	7230489	205	2.80539e-05	1.52647e-09
deletion_start	NVRTCTTT	2170773	13	6.13201e-06	3.33656e-10
deletion_start	NVRTKTTT	7122852	117	1.6309e-05	8.87406e-10
deletion_start	NVDTBTMT	21850330	194	8.87863e-06	4.83105e-10
deletion_start	NGNTNGTG	2538300	33	1.28271e-05	6.97948e-10
deletion_start	NGNTSGTH	2240345	6	2.97535e-06	1.61895e-10
deletion_start	NGTTWGTT	694259	45	5.70282e-05	3.10303e-09
deletion_start	NGVTWGTT	1159383	26	2.1231e-05	1.15523e-09
deletion_start	NGNTWGTM	2155439	13	6.17348e-06	3.35912e-10
deletion_start	NGGTNMTN	5526270	22	4.07902e-06	2.21948e-10
deletion_start	NGHTNMTN	22919127	189	8.24952e-06	4.48874e-10
deletion_start	NAATAATA	994833	35	3.2515e-05	1.76921e-09
deletion_start	NAATAATB	1914735	29	1.47996e-05	8.05279e-10
deletion_start	NAATBATN	5619982	59	1.04669e-05	5.69526e-10
deletion_start	NYATRATN	5578498	46	8.25886e-06	4.49382e-10
deletion_start	TYATYATN	2232238	93	4.00914e-05	2.18146e-09
deletion_start	VYATYATN	4102558	64	1.54213e-05	8.39109e-10
deletion_start	NHATSSTN	10078160	46	4.61213e-06	2.50956e-10
deletion_start	NHATWSTR	7858767	51	6.52354e-06	3.5496e-10
deletion_start	NHATWSTY	8263863	102	1.22966e-05	6.69086e-10
deletion_start	NHTTSVTT	8539351	71	8.32203e-06	4.52819e-10
deletion_start	NHTTWVTT	14514521	274	1.88007e-05	1.02299e-09
deletion_start	NHGTTGTT	920011	46	4.55263e-05	2.47718e-09
deletion_start	NHGTTMTT	2140278	32	1.46496e-05	7.97115e-10
deletion_start	NHCTTCTT	1630439	77	4.47548e-05	2.4352e-09
deletion_start	NHCTTRTT	2337766	35	1.46932e-05	7.99488e-10
deletion_start	NHSTVVTT	14383057	101	7.03668e-06	3.82881e-10
deletion_start	SHBTNVTV	34947280	195	5.59045e-06	3.04188e-10
deletion_start	WHBTRVTV	21670439	146	6.74841e-06	3.67196e-10
deletion_start	WHCTYCTV	3636619	93	2.50732e-05	1.36429e-09
deletion_start	WHCTYRTV	4181751	17	4.19182e-06	2.28086e-10
deletion_start	WCKTYVTV	4052674	59	1.44056e-05	7.83839e-10
deletion_start	WWKTCVTV	5165903	15	3.03132e-06	1.6494e-10
deletion_start	WWKTTVTV	10346487	103	9.94368e-06	5.41057e-10
deletion_start	NNNTGCVN	31647748	89	2.83374e-06	1.5419e-10
deletion_start	NNNTHCVA	31430953	135	4.31152e-06	2.34599e-10
deletion_start	NNNTACVB	18741496	142	7.58462e-06	4.12695e-10
deletion_start	ATTTYCVB	1836432	6	3.59204e-06	1.95451e-10
deletion_start	BTTTYCVB	5081516	64	1.25147e-05	6.80951e-10
deletion_start	NTVTYCVB	11339406	42	3.75488e-06	2.04311e-10
deletion_start	NVNTYCVB	36319726	188	5.18771e-06	2.82275e-10
deletion_start	NNNTSRAN	60912689	306	5.0307e-06	2.73731e-10
deletion_start	NNSTARAN	16152621	106	6.57853e-06	3.57952e-10
deletion_start	NTWTARAN	10245637	97	9.46124e-06	5.14806e-10
deletion_start	SVWTARAN	6634975	49	7.41033e-06	4.03212e-10
deletion_start	WVWTARAN	13474000	262	1.93573e-05	1.05327e-09
deletion_start	NNATTRAT	3229430	61	1.85528e-05	1.0095e-09
deletion_start	NNBTTRAT	8519309	90	1.05425e-05	5.73641e-10
deletion_start	NNNTTRAV	32653549	223	6.83634e-06	3.7198e-10
deletion_start	NNNTNASS	40597422	170	4.20045e-06	2.28556e-10
deletion_start	NNSTNASA	16339068	101	6.20005e-06	3.37358e-10
deletion_start	NNSTNAGT	6845305	101	1.466e-05	7.97681e-10
deletion_start	NNGTNACT	3215462	11	3.606e-06	1.9621e-10
deletion_start	NNCTAACT	737837	30	3.64628e-05	1.98402e-09
deletion_start	NNCTBACT	3334050	53	1.56684e-05	8.52554e-10
deletion_start	NNWTAAGW	5424236	156	2.83562e-05	1.54292e-09
deletion_start	NNWTAACW	5426593	78	1.42625e-05	7.76055e-10
deletion_start	NNWTBASW	32795902	221	6.74599e-06	3.67064e-10
deletion_start	NNNTRGGG	6749838	95	1.39896e-05	7.61203e-10
deletion_start	NNNTRGGH	20398238	133	6.53318e-06	3.55484e-10
deletion_start	NNNTRGCN	22021224	89	4.06621e-06	2.21251e-10
deletion_start	NNNTYGSN	31766229	121	3.82701e-06	2.08236e-10
deletion_start	NTNCANAG	5613529	63	1.11773e-05	6.08179e-10
deletion_start	NVSCANAG	6379871	54	8.47165e-06	4.60961e-10
deletion_start	SVWCANAG	3339825	36	1.07179e-05	5.83183e-10
deletion_start	WVACANAG	2796862	119	4.12471e-05	2.24434e-09
deletion_start	WVTCANAG	2079458	40	1.8706e-05	1.01783e-09
deletion_start	NNSCAGGG	2330689	46	1.92383e-05	1.04679e-09
deletion_start	SRWCAGGG	386049	21	4.41427e-05	2.4019e-09
deletion_start	WRWCAGGG	553174	78	0.000118696	6.4585e-09
deletion_start	NYWCAGGG	1150080	44	3.56453e-05	1.93954e-09
deletion_start	NNNCAHGG	8569460	36	4.26178e-06	2.31893e-10
deletion_start	ACRCACRC	367009	78	0.000164789	8.96652e-09
deletion_start	BCRCACRC	368429	18	3.95207e-05	2.1504e-09
deletion_start	NDRCACRC	1690851	44	2.49555e-05	1.35788e-09
deletion_start	NNYCACRC	2260465	11	5.05734e-06	2.75181e-10
deletion_start	AKACAAAC	169455	0	3.549e-06	1.93109e-10
deletion_start	AMACAAAC	366380	37	7.93765e-05	4.31904e-09
deletion_start	ANACAKAC	777575	18	2.13505e-05	1.16173e-09
deletion_start	BNACADAC	1918970	21	1.08305e-05	5.89309e-10
deletion_start	NNBCADAC	6660907	52	7.82487e-06	4.25768e-10
deletion_start	NNNCADGC	9876776	29	3.00327e-06	1.63414e-10
deletion_start	NTNCANRW	22851934	163	7.14149e-06	3.88583e-10
deletion_start	NVSCANRW	21756542	119	5.48723e-06	2.98572e-10
deletion_start	NCACATAW	771586	13	1.58387e-05	8.61815e-10
deletion_start	NCACATGA	310742	25	6.14539e-05	3.34384e-09
deletion_start	NCACATGT	352002	95	0.000206713	1.12477e-08
deletion_start	NCTCATRW	1140813	37	3.03232e-05	1.64995e-09
deletion_start	SCWCAVRW	3238081	22	6.86482e-06	3.73529e-10
deletion_start	WCWCAVRW	4590142	76	1.63742e-05	8.90953e-10
deletion_start	SRWCANRW	6697141	53	7.93009e-06	4.31493e-10
deletion_start	WRACANAW	5134177	122	2.34437e-05	1.27562e-09
deletion_start	WRACAAGA	455951	22	4.04725e-05	2.2022e-09
deletion_start	WRACABGA	887113	7	8.00453e-06	4.35544e-10
deletion_start	WRACATGT	384722	77	0.000156906	8.53759e-09
deletion_start	WRACAVGT	667688	10	1.41023e-05	7.67339e-10
deletion_start	WRTCANRW	5471336	66	1.19992e-05	6.52901e-10
deletion_start	ATNCANYN	9399809	73	7.77949e-06	4.23298e-10
deletion_start	BTNCANYN	26315146	109	4.16232e-06	2.26481e-10
deletion_start	CVSCANYN	7646386	66	8.63539e-06	4.6987e-10
deletion_start	DVSCANYN	28263365	127	4.51089e-06	2.45447e-10
deletion_start	NVWCAKCR	4303016	30	7.02094e-06	3.82025e-10
deletion_start	NVWCAKTR	6934327	116	1.66034e-05	9.03425e-10
deletion_start	NCWCAMYR	3653852	43	1.16828e-05	6.35688e-10
deletion_start	CRACAAYR	365491	26	5.65053e-05	3.07457e-09
deletion_start	DRACAAYR	1866645	42	2.17281e-05	1.18227e-09
deletion_start	NRTCAAYR	1602874	10	6.41325e-06	3.48959e-10
deletion_start	NRWCACYR	3172932	13	4.26146e-06	2.31875e-10
deletion_start	NVWCATYY	8857779	40	4.57072e-06	2.48703e-10
deletion_start	NVWCAVCY	8267587	47	5.72796e-06	3.1167e-10
deletion_start	NAWCAVTY	3495264	58	1.63542e-05	8.89867e-10
deletion_start	CSWCAVTY	974466	0	9.20149e-07	5.00673e-11
deletion_start	DSWCAVTY	4696177	48	1.01902e-05	5.54471e-10
deletion_start	NNNCGTNN	8115493	81	9.96611e-06	5.42277e-10
deletion_start	NNNCGVNN	19918021	107	5.39179e-06	2.93379e-10
deletion_start	NNGCYNNT	23414772	167	7.14066e-06	3.88538e-10
deletion_start	NNGCYNNV	61208533	280	4.58243e-06	2.4934e-10
deletion_start	NCCCCCCN	363280	20	4.41534e-05	2.40248e-09
deletion_start	NDCCCCCR	1007703	6	6.24987e-06	3.40069e-10
deletion_start	NDCCCCCY	876288	28	2.93335e-05	1.5961e-09
deletion_start	NNCCCCDN	8438559	82	9.70652e-06	5.28152e-10
deletion_start	CCCCCDNS	1011688	31	2.84689e-05	1.54905e-09
deletion_start	DCCCCDNS	3272618	30	9.15815e-06	4.98315e-10
deletion_start	NDCCCDNS	11685597	73	6.27226e-06	3.41287e-10
deletion_start	NCCCCTGA	216488	18	5.77823e-05	3.14406e-09
deletion_start	NCCCCTGT	195999	49	0.000162147	8.82277e-09
deletion_start	NDCCCTGW	1675723	33	1.90149e-05	1.03464e-09
deletion_start	NNCCCRGW	2661190	24	9.01379e-06	4.9046e-10
deletion_start	NNCCCDHW	12383618	119	9.60303e-06	5.22522e-10
deletion_start	NNWCCRNN	35114302	204	5.81943e-06	3.16648e-10
deletion_start	NNWCCYNR	27051830	198	7.32578e-06	3.98611e-10
deletion_start	NNWCCYRY	11399113	68	5.99401e-06	3.26147e-10
deletion_start	NNWCCYYY	18246667	244	1.33448e-05	7.26119e-10
deletion_start	NNACTNST	6696768	71	1.0574e-05	5.75354e-10
deletion_start	NNACTNSV	15862863	87	5.50852e-06	2.9973e-10
deletion_start	SNACTNWN	12931628	117	9.04626e-06	4.92227e-10
deletion_start	WRACTNAS	2186768	39	1.7398e-05	9.4666e-10
deletion_start	WRACTTAW	757551	53	6.20748e-05	3.37762e-09
deletion_start	WRACTVAW	2427148	26	1.06321e-05	5.78513e-10
deletion_start	WYACTNAR	2814568	14	5.12488e-06	2.78856e-10
deletion_start	WYACTNAY	2260169	47	2.02316e-05	1.10084e-09
deletion_start	WTACTNTN	3095376	38	1.21581e-05	6.6155e-10
deletion_start	WVACTNTA	2111423	45	2.06855e-05	1.12554e-09
deletion_start	WVACTSTB	3069290	136	4.30582e-05	2.34289e-09
deletion_start	WVACTWTB	3579599	72	1.97726e-05	1.07587e-09
deletion_start	CCCCTCNN	929135	23	2.30443e-05	1.25389e-09
deletion_start	CCCCTTNN	930232	5	5.75511e-06	3.13148e-10
deletion_start	CCCCTRCN	409740	13	2.68165e-05	1.45914e-09
deletion_start	CCCCTRDR	591110	36	5.25972e-05	2.86192e-09
deletion_start	CCCCTRDY	462642	61	0.000107823	5.86687e-09
deletion_start	DCCCTNNN	10987289	83	7.56778e-06	4.11779e-10
deletion_start	NCTCTRSN	4275833	25	5.92502e-06	3.22393e-10
deletion_start	NCTCTYGT	329349	30	7.01845e-05	3.81889e-09
deletion_start	NCTCTYCT	1086372	22	1.91873e-05	1.04402e-09
deletion_start	NCTCTYSV	2813773	29	1.02525e-05	5.5786e-10
deletion_start	SCTCTNWN	4774069	75	1.55532e-05	8.46282e-10
deletion_start	WCTCTRAN	1461073	10	6.99124e-06	3.80408e-10
deletion_start	WCTCTYAN	1366354	47	3.24606e-05	1.76625e-09
deletion_start	ACTCTNTN	1328308	74	5.20582e-05	2.8326e-09
deletion_start	TCTCTCTC	292082	94	0.000234864	1.27794e-08
deletion_start	TCTCTCTD	528420	38	6.08641e-05	3.31174e-09
deletion_start	TCTCTDTN	1747831	49	2.68789e-05	1.46254e-09
deletion_start	NDCCTNTN	13626751	127	9.31641e-06	5.06926e-10
deletion_start	NDTCTKTN	11822500	188	1.58358e-05	8.61658e-10
deletion_start	NDTCTMTC	1810031	50	2.65294e-05	1.44352e-09
deletion_start	GDTCTMTD	1049686	0	8.60585e-07	4.68263e-11
deletion_start	HDTCTMTD	6023032	44	7.3345e-06	3.99086e-10
deletion_start	NDYCTRVN	34401395	182	5.30221e-06	2.88505e-10
deletion_start	TDYCTYVN	12698691	84	6.63488e-06	3.61018e-10
deletion_start	VGYCTYVT	1500096	19	1.24036e-05	6.74909e-10
deletion_start	VWYCTYCT	2439253	98	3.87982e-05	2.11109e-09
deletion_start	VWYCTYRT	3013078	29	9.59871e-06	5.22286e-10
deletion_start	VDYCTYGV	3828195	6	1.77642e-06	9.66587e-11
deletion_start	VDYCTYMV	12920918	68	5.29413e-06	2.88065e-10
deletion_start	ACAACAAN	462393	33	5.91572e-05	3.21887e-09
deletion_start	ACAADAAN	2061486	29	1.38005e-05	7.50916e-10
deletion_start	BCAANAAN	4966657	51	1.02382e-05	5.57082e-10
deletion_start	CDAAAAAA	515200	5	9.56146e-06	5.2026e-10
deletion_start	DDAAAAAA	4707940	210	4.37717e-05	2.38171e-09
deletion_start	NAAABAAA	5123808	156	2.99831e-05	1.63145e-09
deletion_start	NKAABAAA	4445708	57	1.27247e-05	6.92376e-10
deletion_start	AAAAAAAB	1432650	85	5.56617e-05	3.02867e-09
deletion_start	AAAABAAB	2464546	82	3.22087e-05	1.75255e-09
deletion_start	AGAAGAAB	421848	32	6.17753e-05	3.36133e-09
deletion_start	AGAAHAAB	1667991	17	1.01105e-05	5.50136e-10
deletion_start	ATAATAAB	557256	46	7.01895e-05	3.81916e-09
deletion_start	ATAAVAAB	1611262	35	2.08864e-05	1.13647e-09
deletion_start	BDAANAAB	13170467	163	1.23467e-05	6.71808e-10
deletion_start	NNAATAGT	1230817	20	1.56349e-05	8.50727e-10
deletion_start	NNAATAGV	3500493	17	4.98225e-06	2.71095e-10
deletion_start	NNAAVAGS	8073173	68	8.42948e-06	4.58666e-10
deletion_start	RAAAVAGW	2641626	89	3.26794e-05	1.77816e-09
deletion_start	RBAAVAGW	4296183	74	1.70123e-05	9.25676e-10
deletion_start	YNAAVAGW	5087669	56	1.09615e-05	5.96436e-10
deletion_start	AAAAAAYN	2471861	94	3.67609e-05	2.00024e-09
deletion_start	AAAABAYN	4957852	88	1.75534e-05	9.55116e-10
deletion_start	BAAANAYR	7029091	79	1.12022e-05	6.09533e-10
deletion_start	BAAANAYY	6334950	35	5.58373e-06	3.03823e-10
deletion_start	GBAANAYA	2305898	7	3.30822e-06	1.80007e-10
deletion_start	HBAANAYA	9685484	98	1.01042e-05	5.49792e-10
deletion_start	NTAAGAYB	1262508	9	7.27362e-06	3.95773e-10
deletion_start	NSAAGAYB	2712720	0	3.53978e-07	1.92607e-11
deletion_start	NBAAHAYB	18089641	112	6.20809e-06	3.37795e-10
deletion_start	NGAAAGAN	2159083	40	1.80502e-05	9.82152e-10
deletion_start	NGAAAYAN	4051379	32	7.9256e-06	4.31249e-10
deletion_start	NGAABCAN	3160559	4	1.52771e-06	8.31258e-11
deletion_start	NGAABKAN	6101829	61	9.97714e-06	5.42878e-10
deletion_start	NGAANBBN	32562601	180	5.53939e-06	3.0141e-10
deletion_start	NAAARBSA	6774950	81	1.19059e-05	6.47825e-10
deletion_start	NAAAYBSA	4770507	18	3.89118e-06	2.11727e-10
deletion_start	NYAANBSA	12184952	71	5.85493e-06	3.18579e-10
deletion_start	AHAAACAA	922184	58	5.70293e-05	3.10309e-09
deletion_start	AHAAAKAA	2535463	76	2.90802e-05	1.58231e-09
deletion_start	AHAAABTA	1893656	42	2.14356e-05	1.16635e-09
deletion_start	BHAAABAA	5608921	121	2.13236e-05	1.16026e-09
deletion_start	BHAAABTA	3431255	28	8.18377e-06	4.45297e-10
deletion_start	NTAABTWA	2644695	71	2.61146e-05	1.42095e-09
deletion_start	NMAABTWA	6012377	70	1.15923e-05	6.30761e-10
deletion_start	NHAABSWA	12504942	101	8.0841e-06	4.39873e-10
deletion_start	AAAARBNB	10287374	197	1.90387e-05	1.03593e-09
deletion_start	BAAARBNB	20784764	165	7.94363e-06	4.3223e-10
deletion_start	NYAARBNB	37337442	196	5.26035e-06	2.86227e-10
deletion_start	NHAACBCT	1766283	37	2.02275e-05	1.10062e-09
deletion_start	NHAATBCT	3691098	17	4.73257e-06	2.57509e-10
deletion_start	NHAAYBDT	18656239	188	1.00699e-05	5.47927e-10
deletion_start	NHAAYBNS	28762296	127	4.43294e-06	2.41206e-10
deletion_start	ANBARNAG	9172757	153	1.65855e-05	9.02452e-10
deletion_start	BNBARAAG	7190588	89	1.23237e-05	6.7056e-10
deletion_start	BNBARBAG	13345801	97	7.2818e-06	3.96218e-10
deletion_start	NNBAANAC	12449423	86	6.92575e-06	3.76845e-10
deletion_start	AABAARAA	2350276	65	2.68003e-05	1.45826e-09
deletion_start	AAGAAYAA	419322	3	7.5239e-06	4.09391e-10
deletion_start	AAYAAYAA	1058056	73	6.32239e-05	3.44015e-09
deletion_start	BABAANAA	5600745	93	1.64533e-05	8.95257e-10
deletion_start	NATAANAT	2767497	40	1.42368e-05	7.74657e-10
deletion_start	NASAASAT	1508902	37	2.34387e-05	1.27535e-09
deletion_start	NASAAWAT	3073173	8	2.82531e-06	1.53731e-10
deletion_start	NBCAAGAW	2032293	3	1.86514e-06	1.01486e-10
deletion_start	NBCAAHAW	7388547	54	7.33244e-06	3.98974e-10
deletion_start	CBKAANAW	3038443	53	1.71384e-05	9.3254e-10
deletion_start	DBKAANAW	18523829	176	9.49758e-06	5.16784e-10
deletion_start	TNBAGNAH	11579380	45	3.9344e-06	2.14079e-10
deletion_start	VNBAGCAH	6294376	12	2.02913e-06	1.10409e-10
deletion_start	VNBAGDAH	22489806	174	7.74258e-06	4.2129e-10
deletion_start	RNBAYGAT	1845837	31	1.63417e-05	8.89186e-10
deletion_start	YNBAYGAT	1707243	4	2.74792e-06	1.4952e-10
deletion_start	NNBAYGAV	10456068	44	4.25797e-06	2.31685e-10
deletion_start	NNGAYHAN	18377153	114	6.21972e-06	3.38428e-10
deletion_start	KNYAYHAG	5320037	17	3.31347e-06	1.80293e-10
deletion_start	MNYAYHAG	5192218	52	9.99136e-06	5.43651e-10
deletion_start	NSCAYHAH	8053656	37	4.65344e-06	2.53203e-10
deletion_start	NSTAYCAH	2157011	7	3.52527e-06	1.91817e-10
deletion_start	NSTAYWAH	5793539	72	1.23605e-05	6.72559e-10
deletion_start	NWYACHAT	3868392	12	3.26574e-06	1.77696e-10
deletion_start	KWYATHAT	3076255	48	1.53672e-05	8.3616e-10
deletion_start	MWYATTAT	1301276	70	5.02242e-05	2.73281e-09
deletion_start	MWYATMAT	1910728	43	2.1749e-05	1.18341e-09
deletion_start	NWYAYHAM	16948547	177	1.04331e-05	5.67689e-10
deletion_start	NNBACSCN	8179340	80	9.76876e-06	5.31539e-10
deletion_start	NNBADSCN	50032655	207	4.14796e-06	2.25699e-10
deletion_start	NNBAGGKN	20086048	132	6.58465e-06	3.58285e-10
deletion_start	NNBAGCKN	12651971	43	3.44711e-06	1.87564e-10
deletion_start	NNTAHGKN	16479607	131	7.95562e-06	4.32882e-10
deletion_start	NRTAHCKN	6152319	38	6.22539e-06	3.38737e-10
deletion_start	NCTAHCKA	555561	25	3.8928e-05	2.11815e-09
deletion_start	NCTAHCKB	2129924	6	3.12187e-06	1.69868e-10
deletion_start	NTTAHCKN	4348311	60	1.3675e-05	7.44088e-10
deletion_start	NNSAHSKN	57677195	266	4.62019e-06	2.51395e-10
deletion_start	NABAAABS	6760589	46	6.8384e-06	3.72092e-10
deletion_start	NACATABG	606977	26	3.75356e-05	2.04239e-09
deletion_start	NACATABC	608775	3	5.54714e-06	3.01832e-10
deletion_start	NACASABS	3223556	50	1.52881e-05	8.3186e-10
deletion_start	GAKABABS	1714220	34	1.91616e-05	1.04262e-09
deletion_start	HAKABABS	6437258	28	4.42775e-06	2.40923e-10
deletion_start	NABANTBS	17124054	80	4.69934e-06	2.55701e-10
deletion_start	NBBARWTS	17214335	69	4.04e-06	2.19825e-10
deletion_start	NBBAYWTS	18628149	138	7.41705e-06	4.03578e-10
deletion_start	NBBANWSS	42354082	156	3.69703e-06	2.01163e-10
deletion_start	GAGAGAGA	292080	96	0.000239808	1.30485e-08
deletion_start	GAGAGAGT	82934	2	1.53649e-05	8.36037e-10
deletion_start	HAGAGAGW	773535	51	5.86974e-05	3.19385e-09
deletion_start	NAYAGAGW	1527756	53	3.29244e-05	1.79148e-09
deletion_start	NABAHAGW	7989653	195	2.41911e-05	1.31629e-09
deletion_start	NBBANAGW	20489708	296	1.44159e-05	7.84397e-10
deletion_start	NNBANTGW	26755657	207	7.7415e-06	4.21232e-10
deletion_start	RNCATWYA	2885750	23	8.0051e-06	4.35575e-10
deletion_start	RACAVWYA	2468923	95	3.71901e-05	2.02359e-09
deletion_start	RBCAVWYA	5143027	54	1.04654e-05	5.69447e-10
deletion_start	CACACACA	370629	100	0.000209091	1.13771e-08
deletion_start	TACACACA	162741	12	4.72612e-05	2.57158e-09
deletion_start	YACADACA	747937	23	2.78981e-05	1.51799e-09
deletion_start	YBCAKACA	788253	4	5.55203e-06	3.02098e-10
deletion_start	YBCAMACA	1088132	38	3.24869e-05	1.76768e-09
deletion_start	YNCANTCA	2482401	17	6.93713e-06	3.77464e-10
deletion_start	YCCANWTA	1240157	1	1.47877e-06	8.04632e-11
deletion_start	CDCANWTA	1642499	36	2.10844e-05	1.14725e-09
deletion_start	TDCANWTA	3099537	15	4.98153e-06	2.71056e-10
deletion_start	TAGASWYA	578485	0	1.4476e-06	7.87669e-11
deletion_start	VAGASWYA	2255768	40	1.73133e-05	9.42053e-10
deletion_start	NAGAWWYA	4233473	32	7.59351e-06	4.13179e-10
deletion_start	NBGACWYA	2111393	22	1.0343e-05	5.62784e-10
deletion_start	NBGADWYA	8661464	30	3.53324e-06	1.92251e-10
deletion_start	NSTANWCA	3595820	12	3.50579e-06	1.90758e-10
deletion_start	TWTANWCA	2204677	16	7.33705e-06	3.99225e-10
deletion_start	VWTATWCA	1369251	6	4.72471e-06	2.57082e-10
deletion_start	VWTAVWCA	3051283	74	2.37066e-05	1.28993e-09
deletion_start	SNTANWTA	4601427	48	1.0395e-05	5.65616e-10
deletion_start	WNTACWTA	1756624	11	6.42072e-06	3.49365e-10
deletion_start	AKTADATA	939013	7	7.60938e-06	4.14043e-10
deletion_start	AMTADATA	1250511	42	3.15511e-05	1.71676e-09
deletion_start	TATATATA	398914	52	0.000103661	5.64044e-09
deletion_start	TBTATATA	601459	10	1.54108e-05	8.38537e-10
deletion_start	TNTARATA	1346840	10	7.53856e-06	4.10189e-10
deletion_start	WNTADTTA	3982340	86	2.12468e-05	1.15608e-09
deletion_start	NABANAYT	10989918	102	9.27733e-06	5.04799e-10
deletion_start	NBBANAYT	21251167	110	5.19576e-06	2.82712e-10
deletion_start	NNBACTYT	7514507	120	1.58648e-05	8.63238e-10
deletion_start	NNTADTYT	13670963	133	9.72183e-06	5.28986e-10
deletion_start	NNSATTYT	8498662	75	8.82587e-06	4.80234e-10
deletion_start	NNSARTYT	10613078	43	4.1024e-06	2.2322e-10
deletion_start	GGGGGNNN	2250272	63	2.70882e-05	1.47393e-09
deletion_start	GHGGGNNN	7827008	63	8.06108e-06	4.3862e-10
deletion_start	HNGGGGKG	869082	31	3.26056e-05	1.77414e-09
deletion_start	HNGGGGKH	2675453	39	1.43482e-05	7.80716e-10
deletion_start	HNGGGHKN	12520032	99	7.91612e-06	4.30733e-10
deletion_start	HNGGGNMN	17631470	119	6.76289e-06	3.67983e-10
deletion_start	NNHGGCNN	27641117	113	4.10758e-06	2.23502e-10
deletion_start	NKHGGDGC	2336398	10	4.49214e-06	2.44427e-10
deletion_start	NKHGGDGD	10290430	145	1.40346e-05	7.63651e-10
deletion_start	NKHGGDHN	32537445	185	5.69679e-06	3.09975e-10
deletion_start	NMTGGDNN	25897944	135	5.22868e-06	2.84504e-10
deletion_start	NMMGGDNN	30098016	252	8.37455e-06	4.55677e-10
deletion_start	RNTGTGTN	2555157	27	1.04967e-05	5.71149e-10
deletion_start	YGTGTGTG	407691	105	0.000203803	1.10894e-08
deletion_start	YGTGTGTH	483198	17	3.02252e-05	1.64462e-09
deletion_start	YHTGTGTG	730039	24	2.96779e-05	1.61484e-09
deletion_start	YHTGTGTH	1876435	11	6.03391e-06	3.28318e-10
deletion_start	SNTGTGVN	5388965	27	5.0897e-06	2.76941e-10
deletion_start	WSTGTGVG	785556	24	2.78429e-05	1.51499e-09
deletion_start	WSTGTGVH	3221186	36	1.10993e-05	6.03938e-10
deletion_start	WWTGTGVN	3923599	20	5.20326e-06	2.8312e-10
deletion_start	NNVGTGNG	7344600	66	8.98487e-06	4.88886e-10
deletion_start	NNVGTGNH	22595700	87	3.87527e-06	2.10862e-10
deletion_start	NNNGMGGR	9324574	116	1.2398e-05	6.74602e-10
deletion_start	NNNGMGGY	7395296	39	5.3279e-06	2.89902e-10
deletion_start	NNAGAGCN	3606615	19	5.37786e-06	2.92621e-10
deletion_start	AGAGAGAG	292078	100	0.000249696	1.35865e-08
deletion_start	AGAGAGAH	529291	35	5.61062e-05	3.05286e-09
deletion_start	AGAGAGTN	328114	21	4.9949e-05	2.71783e-09
deletion_start	AHAGAGWN	2748920	68	2.41149e-05	1.31214e-09
deletion_start	BNAGAGAG	1250223	43	3.22917e-05	1.75706e-09
deletion_start	BNAGAGAH	3417485	24	7.08251e-06	3.85374e-10
deletion_start	BNAGAGTN	2803542	36	1.26891e-05	6.9044e-10
deletion_start	NNAGCGHN	1402878	0	6.59982e-07	3.5911e-11
deletion_start	NNTGMGHG	2847866	44	1.52016e-05	8.27149e-10
deletion_start	NNSGMGHG	3182214	16	5.16005e-06	2.80769e-10
deletion_start	NNBGMGHH	22046131	79	3.61035e-06	1.96447e-10
deletion_start	NTNGHHAA	10790373	58	5.41148e-06	2.9445e-10
deletion_start	NVNGHCAA	7033897	26	3.77821e-06	2.05581e-10
deletion_start	NVNGAWAA	10476629	130	1.23712e-05	6.73146e-10
deletion_start	NVNGYWAA	11538222	80	6.95242e-06	3.78296e-10
deletion_start	NNNGCHAB	24530942	107	4.38252e-06	2.38462e-10
deletion_start	NGNGWHAB	12664369	82	6.49617e-06	3.5347e-10
deletion_start	SHAGWHAG	2481586	20	8.09585e-06	4.40513e-10
deletion_start	WHAGWHAG	3235652	114	3.4348e-05	1.86895e-09
deletion_start	NHBGWHAG	9427064	64	6.81382e-06	3.70754e-10
deletion_start	NHNGWHAY	32463462	140	4.32835e-06	2.35515e-10
deletion_start	NAAGAAGN	1990158	76	3.66222e-05	1.99269e-09
deletion_start	NBAGAAGN	4527637	67	1.46551e-05	7.97416e-10
deletion_start	NNAGAAYN	10748135	50	4.69592e-06	2.55515e-10
deletion_start	NNBGAABN	27992227	157	5.62184e-06	3.05896e-10
deletion_start	NNNGAYBN	55025144	223	4.06256e-06	2.21052e-10
deletion_start	NNNGYTTT	12452762	135	1.08235e-05	5.88932e-10
deletion_start	NNRGYTST	8054878	67	8.32593e-06	4.53031e-10
deletion_start	NNYGCTST	3081516	9	3.13103e-06	1.70366e-10
deletion_start	NSYGTTST	1419740	11	7.83257e-06	4.26187e-10
deletion_start	NWYGTTGT	883325	50	5.12208e-05	2.78703e-09
deletion_start	NWYGTTCT	1044474	9	8.64456e-06	4.70369e-10
deletion_start	NNNGYMBT	33013489	134	4.07536e-06	2.21749e-10
deletion_start	NNNGCCCC	2458163	33	1.32269e-05	7.19706e-10
deletion_start	NNNGCWCC	4824481	8	1.82304e-06	9.91956e-11
deletion_start	NNNGCHKC	16130024	96	5.97201e-06	3.2495e-10
deletion_start	NNNGCHBR	46112556	190	4.13196e-06	2.24829e-10
deletion_start	TRTGTHTV	2086266	29	1.3645e-05	7.42453e-10
deletion_start	VRTGTHTV	3724974	10	2.8666e-06	1.55978e-10
deletion_start	SYTGTHTG	806152	9	1.08876e-05	5.92418e-10
deletion_start	WYTGTATG	363077	3	8.41407e-06	4.57828e-10
deletion_start	WYTGTYTG	952302	44	4.2267e-05	2.29984e-09
deletion_start	NYTGTHTM	4439086	24	5.49279e-06	2.98874e-10
deletion_start	NNVGTHTV	16659117	96	5.78361e-06	3.14699e-10
deletion_start	NNNGTHSV	31161985	127	4.0928e-06	2.22698e-10
deleletion_end	NNRAGGGG	1859372	23	1.21722e-05	6.62314e-10
deleletion_end	NGYAGGGG	409738	15	3.06474e-05	1.66759e-09
deleletion_end	NHYAGGGG	1053752	97	8.40363e-05	4.57259e-09
deleletion_end	NNNAGGGH	10987292	80	7.2975e-06	3.97073e-10
deleletion_end	SCNGGGGN	1490003	18	1.18577e-05	6.45202e-10
deleletion_end	ACAGGGGN	195997	51	0.000168633	9.17568e-09
deleletion_end	TCAGGGGN	216489	17	5.47412e-05	2.97858e-09
deleletion_end	WCBGGGGN	742424	14	1.75489e-05	9.54876e-10
deleletion_end	NDNGGGGG	1717453	53	2.95111e-05	1.60576e-09
deleletion_end	NDGGGGGH	1739075	39	2.16049e-05	1.17557e-09
deleletion_end	NDHGGGGH	4594230	41	8.92367e-06	4.85556e-10
deleletion_end	NTNRGGHN	19980456	120	6.02203e-06	3.27672e-10
deleletion_end	CVGRGGHN	2481157	12	5.01256e-06	2.72744e-10
deleletion_end	DVGRGGHN	10305694	137	1.32461e-05	7.2075e-10
deleletion_end	NAHRGGHN	15764174	135	8.56605e-06	4.66097e-10
deleletion_end	ASARGGCN	972856	7	7.37207e-06	4.0113e-10
deleletion_end	ASARGGWN	2732478	65	2.31998e-05	1.26235e-09
deleletion_end	ASYRGGHN	4357539	15	3.57952e-06	1.9477e-10
deleletion_end	BSHRGGHN	22271551	121	5.45033e-06	2.96564e-10
deleletion_end	ANNRGCNN	23414780	159	6.80062e-06	3.70036e-10
deleletion_end	BGNAGCNS	3389360	18	5.42595e-06	2.95237e-10
deleletion_end	BGNAGCNW	3761160	1	5.16332e-07	2.80947e-11
deleletion_end	BGNGGCNN	6270588	53	8.46003e-06	4.60328e-10
deleletion_end	BHNRGCNN	47787400	233	4.88518e-06	2.65813e-10
deleletion_end	NANAGAGS	2731459	42	1.51205e-05	8.2274e-10
deleletion_end	GAGAGAGA	292088	88	0.00022003	1.19723e-08
deleletion_end	HAGAGAGA	528424	34	5.46216e-05	2.97208e-09
deleletion_end	NAHAGAGA	1747832	48	2.63413e-05	1.43329e-09
deleletion_end	NANAGAGT	1328316	66	4.65053e-05	2.53045e-09
deleletion_end	GAKAGAHN	1810024	57	3.01707e-05	1.64165e-09
deleletion_end	HAKAGAHN	7072705	57	8.07229e-06	4.3923e-10
deleletion_end	NAMAGAHN	11822520	168	1.416e-05	7.70478e-10
deleletion_end	AGRAGASN	1734419	34	1.8952e-05	1.03122e-09
deleletion_end	AGRAGAWK	1037364	62	5.4795e-05	2.98151e-09
deleletion_end	AGRAGAWM	1152798	17	1.42278e-05	7.74165e-10
deleletion_end	BGRAGANN	6765589	50	7.415e-06	4.03466e-10
deleletion_end	SYRAGAGN	1760417	17	9.61154e-06	5.22985e-10
deleletion_end	WYAAGAGN	1202983	67	5.16967e-05	2.81293e-09
deleletion_end	WYGAGAGN	719847	13	1.68234e-05	9.15397e-10
deleletion_end	NYRAGAHN	12392658	70	5.67771e-06	3.08936e-10
deleletion_end	KBYAGANR	7646515	25	3.35101e-06	1.82336e-10
deleletion_end	MBYAGANR	6613000	55	8.32668e-06	4.53072e-10
deleletion_end	NBYAGAAY	3532170	4	1.37193e-06	7.46499e-11
deleletion_end	NBYAGABY	7473154	65	8.70077e-06	4.73428e-10
deleletion_end	ASNAGTNN	6696770	69	1.02803e-05	5.59372e-10
deleletion_end	BSNAGTNN	15862860	90	5.69631e-06	3.09948e-10
deleletion_end	NWNAGTNS	12931634	111	8.58628e-06	4.67198e-10
deleletion_end	GWNAGTNW	4030376	88	2.14832e-05	1.16895e-09
deleletion_end	HWNAGTRW	8943237	114	1.26992e-05	6.90992e-10
deleletion_end	HASAGTYW	2109931	100	4.54475e-05	2.47289e-09
deleletion_end	HAWAGTYW	2751185	64	2.2699e-05	1.2351e-09
deleletion_end	CTCAGTYW	412023	20	4.0049e-05	2.17915e-09
deleletion_end	CTDAGTYW	870438	8	9.15788e-06	4.983e-10
deleletion_end	WTAAGTYW	757546	58	6.78225e-05	3.69037e-09
deleletion_end	WTBAGTYW	2427144	30	1.22072e-05	6.64219e-10
deleletion_end	RRRGGWNN	18246657	254	1.38895e-05	7.55756e-10
deleletion_end	RYRGGWNN	11399110	71	6.25462e-06	3.40327e-10
deleletion_end	YNRGGWNN	27051824	204	7.54666e-06	4.1063e-10
deleletion_end	NGYGGWNN	7269598	69	9.48255e-06	5.15966e-10
deleletion_end	NHYGGWNN	27844708	131	4.72151e-06	2.56907e-10
deleletion_end	TGTYGTNN	1464513	48	3.10741e-05	1.69081e-09
deleletion_end	TGTYGVNN	3455297	13	3.92418e-06	2.13523e-10
deleletion_end	TGVYGNNN	15197974	121	7.96843e-06	4.3358e-10
deleletion_end	VGNYGNNN	36569858	182	4.98877e-06	2.7145e-10
deleletion_end	NHKCGNNN	9531679	44	4.6661e-06	2.53892e-10
deleletion_end	NHMCGNNN	12162645	114	9.36858e-06	5.09764e-10
deleletion_end	NANTGSNN	28719646	135	4.71697e-06	2.5666e-10
deleletion_end	NANTGWRR	12597584	69	5.50749e-06	2.99674e-10
deleletion_end	NANTGWYR	8078784	122	1.50161e-05	8.17057e-10
deleletion_end	NANTGWKY	10543349	146	1.37953e-05	7.50631e-10
deleletion_end	NANTGWMY	9527265	78	8.19531e-06	4.45924e-10
deleletion_end	GCCTGNNN	3945820	20	5.17477e-06	2.8157e-10
deleletion_end	CCCTGSNN	2330690	45	1.88289e-05	1.02452e-09
deleletion_end	CCCTGWRN	1150083	41	3.3269e-05	1.81023e-09
deleletion_end	CCCTGWYS	386049	21	4.41427e-05	2.4019e-09
deleletion_end	CCCTGWYW	553174	78	0.000118696	6.4585e-09
deleletion_end	SCDTGNNN	15089599	56	3.74951e-06	2.04019e-10
deleletion_end	STNTGRNN	16743678	151	9.01748e-06	4.90661e-10
deleletion_end	STGTGYNG	892233	4	4.97735e-06	2.70828e-10
deleletion_end	GTGTGYGT	339477	93	0.000208018	1.13187e-08
deleletion_end	GTGTGYGM	215793	17	5.48573e-05	2.9849e-09
deleletion_end	GTGTGYHH	1230626	30	2.30832e-05	1.256e-09
deleletion_end	CTGTGYNH	2179470	39	1.74534e-05	9.49674e-10
deleletion_end	STHTGYNS	4949050	67	1.34349e-05	7.31024e-10
deleletion_end	STHTGCNW	2905671	26	8.94629e-06	4.86787e-10
deleletion_end	STHTGTRW	2247419	45	1.94934e-05	1.06068e-09
deleletion_end	STTTGTYW	1076249	61	5.21611e-05	2.8382e-09
deleletion_end	GTMTGTYW	605272	8	1.25419e-05	6.82432e-10
deleletion_end	CTMTGTYW	815455	49	5.38899e-05	2.93226e-09
deleletion_end	WYNTGNAN	22851947	150	6.57539e-06	3.57781e-10
deleletion_end	WYNTGSBN	21756549	112	5.16714e-06	2.81155e-10
deleletion_end	WYATGAGK	542682	30	4.73264e-05	2.57513e-09
deleletion_end	WYATGAGM	598129	9	1.40755e-05	7.6588e-10
deleletion_end	ACATGTGN	352002	95	0.000206713	1.12477e-08
deleletion_end	TCATGTGN	310743	24	5.90903e-05	3.21523e-09
deleletion_end	WTATGTGN	771583	16	1.92327e-05	1.04649e-09
deleletion_end	WYBTGWGT	2291196	57	2.41308e-05	1.31301e-09
deleletion_end	WYBTGWGV	5537022	46	8.31949e-06	4.52681e-10
deleletion_end	WYNTGWYS	6697144	50	7.48953e-06	4.07521e-10
deleletion_end	WYNTGAYW	5471335	67	1.21783e-05	6.62646e-10
deleletion_end	ACATGTYW	384722	77	0.000156906	8.53759e-09
deleletion_end	ATATGTYW	514688	24	3.98707e-05	2.16945e-09
deleletion_end	AYBTGTYW	2336216	44	1.8378e-05	9.99989e-10
deleletion_end	TYNTGTYW	4294013	105	2.40557e-05	1.30892e-09
deleletion_end	AAAGCNNN	4899353	55	1.11738e-05	6.07991e-10
deleletion_end	ABAGCNNN	9981166	54	5.44903e-06	2.96494e-10
deleletion_end	ANBGCNNN	24782853	87	3.53481e-06	1.92337e-10
deleletion_end	BGGGCNNN	6304732	51	8.10335e-06	4.40921e-10
deleletion_end	TGTGCGNN	143648	8	3.51604e-05	1.91315e-09
deleletion_end	TGTGCHNN	3411856	26	7.66132e-06	4.16869e-10
deleletion_end	SGTGCNNN	2643160	1	7.25828e-07	3.94938e-11
deleletion_end	BGMGCNNN	7485397	13	1.84266e-06	1.00263e-10
deleletion_end	BHNGCNNN	80426540	380	4.73061e-06	2.57403e-10
deleletion_end	NRTHCTNN	23789375	118	4.9787e-06	2.70902e-10
deleletion_end	NCTTCTTN	1990159	75	3.61466e-05	1.96681e-09
deleletion_end	NCTMCTTN	2546988	21	8.27278e-06	4.5014e-10
deleletion_end	RCTHCTVN	4327404	35	8.10856e-06	4.41204e-10
deleletion_end	YCTHCTVN	6077785	113	1.84162e-05	1.00206e-09
deleletion_end	CTTHCTKN	3144150	66	2.0574e-05	1.11948e-09
deleletion_end	GTTTCTKN	1016970	1	1.77103e-06	9.63656e-11
deleletion_end	WTTTCTKN	4319406	58	1.33129e-05	7.24386e-10
deleletion_end	DTTMCTKN	5369760	31	5.83717e-06	3.17613e-10
deleletion_end	NTTHCTMN	9851387	74	7.52727e-06	4.09575e-10
deleletion_end	RNTHCVNN	46871796	211	4.51214e-06	2.45515e-10
deleletion_end	YNTHCVAN	16895269	81	4.82136e-06	2.6234e-10
deleletion_end	YNTHCVBN	40983030	312	7.61638e-06	4.14423e-10
deleletion_end	NNCCCCCN	2247265	60	2.58514e-05	1.40663e-09
deleletion_end	NKCCCCDN	4713956	28	6.00875e-06	3.26949e-10
deleletion_end	NMCCCCDN	3724604	53	1.40736e-05	7.65775e-10
deleletion_end	NNRCCCNN	18925937	157	8.29901e-06	4.51567e-10
deleletion_end	CCCCCDNN	1888944	45	2.2985e-05	1.25066e-09
deleletion_end	CCRCCDNN	3022983	27	8.9305e-06	4.85927e-10
deleletion_end	CDVCCDNN	16169928	76	4.72906e-06	2.57318e-10
deleletion_end	DNGCCDNN	20532611	87	4.26253e-06	2.31933e-10
deleletion_end	DNMCCDNN	48310848	379	7.84742e-06	4.26995e-10
deleletion_end	CRCACRCR	473563	92	0.000158711	8.63583e-09
deleletion_end	CRCACRCY	262418	10	2.93535e-05	1.59719e-09
deleletion_end	CRCACRDN	1588228	31	1.88172e-05	1.02388e-09
deleletion_end	CYCACRNN	2839269	28	9.82514e-06	5.34607e-10
deleletion_end	CNCACYKN	3321401	10	3.20352e-06	1.7431e-10
deleletion_end	CNCACYMN	3335699	41	1.21808e-05	6.62782e-10
deleletion_end	CTCTCTCT	292072	106	0.000264529	1.43936e-08
deleletion_end	CTCTCTDT	421868	38	7.30036e-05	3.97228e-09
deleletion_end	CTCTCTNV	1250204	62	4.62358e-05	2.51579e-09
deleletion_end	CVCTCTNN	2457222	36	1.43993e-05	7.83496e-10
deleletion_end	CNCTCVNN	7643148	73	9.54157e-06	5.19177e-10
deleletion_end	CNRWCNNS	13546271	52	3.88033e-06	2.11137e-10
deleletion_end	CSRWCNNW	4321780	9	2.25525e-06	1.22713e-10
deleletion_end	CARWCARW	1529657	67	4.14119e-05	2.25331e-09
deleletion_end	CARWCBRW	1877868	10	5.5271e-06	3.00742e-10
deleletion_end	CTRWCTRW	937549	61	5.90519e-05	3.21314e-09
deleletion_end	CTRWCVRW	1701193	13	7.71979e-06	4.2005e-10
deleletion_end	CWRWCNYW	8049646	63	7.84119e-06	4.26656e-10
deleletion_end	DACACASN	1945359	45	2.23549e-05	1.21638e-09
deleletion_end	DBCACASN	5235371	58	1.10327e-05	6.00312e-10
deleletion_end	DNRACASN	12497942	71	5.70961e-06	3.10672e-10
deleletion_end	ACAACAWN	802118	43	4.8115e-05	2.61804e-09
deleletion_end	ACSACAWN	678718	10	1.39057e-05	7.56639e-10
deleletion_end	ADVACAWN	8665581	72	8.31628e-06	4.52506e-10
deleletion_end	KNVACAWN	14407856	70	4.88973e-06	2.6606e-10
deleletion_end	DAAACBNN	8937475	95	1.06079e-05	5.77197e-10
deleletion_end	DASACBNN	10436959	61	5.87715e-06	3.19788e-10
deleletion_end	DBVACBNN	43792896	178	4.07695e-06	2.21835e-10
deleletion_end	DSCTCTNT	2309774	28	1.1973e-05	6.51477e-10
deleletion_end	DWCTCTNT	2834446	90	3.08804e-05	1.68027e-09
deleletion_end	DACTCTNV	2055784	39	1.8449e-05	1.00385e-09
deleletion_end	DBCTCTNV	8386344	53	6.3539e-06	3.4573e-10
deleletion_end	DNRTCTNN	24327681	120	4.95088e-06	2.69388e-10
deleletion_end	TGVTCVNN	5482477	14	2.68106e-06	1.45882e-10
deleletion_end	THVTCVNN	19024017	145	7.62941e-06	4.15132e-10
deleletion_end	RNVTCVNN	43186644	165	3.8338e-06	2.08605e-10
deleletion_end	AGAGAGAG	292054	124	0.000309029	1.6815e-08
deleletion_end	AHAGAGAG	421875	31	5.99004e-05	3.25931e-09
deleletion_end	ANAGAGBG	772163	32	3.73088e-05	2.03005e-09
deleletion_end	ASAHAGAG	813373	47	5.18507e-05	2.82131e-09
deleletion_end	AWAHAGAG	823625	19	2.13685e-05	1.1627e-09
deleletion_end	ANAHAGBG	2306847	35	1.4881e-05	8.09706e-10
deleletion_end	AGANAGSH	2342524	42	1.75161e-05	9.5309e-10
deleletion_end	AGAGAGWH	759258	53	6.19532e-05	3.37101e-09
deleletion_end	AGAHAGWH	2110420	51	2.33941e-05	1.27292e-09
deleletion_end	ATANAGNH	4216592	34	8.08512e-06	4.39929e-10
deleletion_end	AMANAGTH	2697553	90	3.23848e-05	1.76213e-09
deleletion_end	AMANAGVH	9463643	137	1.44109e-05	7.84127e-10
deleletion_end	BNARAGAG	2570511	84	3.1682e-05	1.72389e-09
deleletion_end	BNARAGAH	7979635	72	9.02123e-06	4.90864e-10
deleletion_end	BNAYAGAK	3347411	35	1.04053e-05	5.66177e-10
deleletion_end	BNAYAGAM	3472868	8	2.51033e-06	1.36592e-10
deleletion_end	BGANAGBN	6558633	39	5.99611e-06	3.26261e-10
deleletion_end	BHANAGTR	5233206	55	1.0476e-05	5.70019e-10
deleletion_end	BHAKAGTY	2166938	26	1.18459e-05	6.44558e-10
deleletion_end	BHAMAGTY	2814281	76	2.63098e-05	1.43157e-09
deleletion_end	BHAKAGSN	7586898	18	2.46778e-06	1.34277e-10
deleletion_end	BHAMAGSN	9931057	72	7.26842e-06	3.9549e-10
deleletion_end	AAGAAGNN	1992562	90	4.32311e-05	2.3523e-09
deleletion_end	AAGGAGNN	1515839	17	1.10554e-05	6.01546e-10
deleletion_end	BAGRAGRS	2244820	11	5.0909e-06	2.77007e-10
deleletion_end	BAGRAGRW	2678000	76	2.75947e-05	1.50149e-09
deleletion_end	BAGRAGYN	3365778	26	7.76282e-06	4.22392e-10
deleletion_end	KAGYAGNN	3289941	19	5.87842e-06	3.19857e-10
deleletion_end	MAGYAGCN	1106800	24	2.05063e-05	1.11579e-09
deleletion_end	MAGYAGDN	3803892	13	3.57488e-06	1.94517e-10
deleletion_end	NBGNAGNN	36599236	144	3.9497e-06	2.14911e-10
deleletion_end	ACRKACRN	1108225	23	1.96631e-05	1.06991e-09
deleletion_end	BCRKACRN	1907968	0	4.9498e-07	2.69329e-11
deleletion_end	RCRAACRC	212763	3	1.23047e-05	6.69523e-10
deleletion_end	RCRCACRC	505822	106	0.000173071	9.41718e-09
deleletion_end	ACRMACRD	1166479	59	4.69171e-05	2.55286e-09
deleletion_end	GCRMACRD	616263	2	4.1176e-06	2.24048e-10
deleletion_end	YCRMACRN	1790433	20	1.10366e-05	6.00523e-10
deleletion_end	ACRNACYN	2304241	33	1.40694e-05	7.65547e-10
deleletion_end	BCRNACYN	5615719	24	4.36448e-06	2.37481e-10
deleletion_end	NDACACAS	1944735	46	2.28478e-05	1.24319e-09
deleletion_end	NDACACBS	2074083	9	4.57372e-06	2.48866e-10
deleletion_end	NDACACNW	5242116	43	8.21743e-06	4.47128e-10
deleletion_end	NDGCACNN	8583108	18	2.18505e-06	1.18893e-10
deleletion_end	TDRDACNN	15667139	50	3.23204e-06	1.75862e-10
deleletion_end	VARAACNN	8978771	110	1.22096e-05	6.64351e-10
deleletion_end	VKRAACNN	10095373	49	4.89825e-06	2.66524e-10
deleletion_end	VDRKACNN	24440933	144	5.9055e-06	3.21331e-10
deleletion_end	CNCNASNN	17160450	140	8.16307e-06	4.4417e-10
deleletion_end	DACAAGAN	971936	8	8.30061e-06	4.51654e-10
deleletion_end	DACAACAN	1059023	54	4.69527e-05	2.5548e-09
deleletion_end	AACAASBN	1428121	35	2.33695e-05	1.27158e-09
deleletion_end	KACAASBN	1887542	6	3.50024e-06	1.90456e-10
deleletion_end	DBCAASNN	15252146	57	3.77493e-06	2.05402e-10
deleletion_end	DNCBASNN	41098238	205	4.99869e-06	2.7199e-10
deleletion_end	SSTNASNN	18436050	59	3.23478e-06	1.76011e-10
deleletion_end	ASTNAGNN	8024681	133	1.64677e-05	8.96044e-10
deleletion_end	AGTNACNN	3215461	12	3.9065e-06	2.12561e-10
deleletion_end	ACTNACNN	2892508	54	1.83036e-05	9.95937e-10
deleletion_end	TSTNASNN	16339055	114	6.99025e-06	3.80354e-10
deleletion_end	NWTSASNN	32545640	140	4.31746e-06	2.34922e-10
deleletion_end	NWTWASNN	33273672	265	7.96735e-06	4.33521e-10
deleletion_end	AAAKAAAN	3764998	101	2.63062e-05	1.43138e-09
deleletion_end	AAAMAAAN	3972174	186	4.57809e-05	2.49104e-09
deleletion_end	AAANAABN	9795955	268	2.71483e-05	1.4772e-09
deleletion_end	AAANATNN	13502036	180	1.32946e-05	7.23389e-10
deleletion_end	AABSAWNN	16846974	124	7.37054e-06	4.01047e-10
deleletion_end	AABAAAAA	1675819	50	2.85206e-05	1.55187e-09
deleletion_end	AATAATAA	430853	37	6.99553e-05	3.80642e-09
deleletion_end	AASAATAA	426882	3	7.41841e-06	4.03651e-10
deleletion_end	AABTAWAA	1436454	13	9.03937e-06	4.91851e-10
deleletion_end	AABWAWAB	6428765	86	1.33004e-05	7.23702e-10
deleletion_end	AABWAABS	3452555	49	1.40256e-05	7.63161e-10
deleletion_end	AACWAACW	538586	39	6.14497e-05	3.34361e-09
deleletion_end	AAKWAACW	1380972	5	4.01797e-06	2.18626e-10
deleletion_end	AABWAAKW	4798277	121	2.48436e-05	1.3518e-09
deleletion_end	AABWATBN	8094833	91	1.12096e-05	6.09939e-10
deleletion_end	ABSCAWNN	11423989	50	4.42081e-06	2.40546e-10
deleletion_end	ABSDAWRN	19893522	144	7.24783e-06	3.9437e-10
deleletion_end	ATGDAWYN	4633255	16	3.58228e-06	1.94919e-10
deleletion_end	ATCDAWYN	2450104	42	1.67807e-05	9.13076e-10
deleletion_end	ASSDAWYN	8295091	33	4.04404e-06	2.20045e-10
deleletion_end	ABWNAWNC	15221814	167	1.09558e-05	5.9613e-10
deleletion_end	ABAAAARA	2047412	73	3.42624e-05	1.86429e-09
deleletion_end	ABABAARA	3608903	68	1.8542e-05	1.00891e-09
deleletion_end	ABANAARK	7849885	91	1.15545e-05	6.28703e-10
deleletion_end	AGANATRT	1088180	7	6.66388e-06	3.62596e-10
deleletion_end	AYATATRT	1033928	78	6.89162e-05	3.74988e-09
deleletion_end	AYAVATRT	2027306	24	1.16842e-05	6.35762e-10
deleletion_end	ATANATAR	1410676	46	3.08594e-05	1.67913e-09
deleletion_end	ASANATAR	2127822	25	1.16063e-05	6.31524e-10
deleletion_end	ABANATGR	2895350	19	6.64964e-06	3.61821e-10
deleletion_end	ABANAWYD	18084488	203	1.12106e-05	6.09995e-10
deleletion_end	ACTTAWND	2018665	86	4.08247e-05	2.22136e-09
deleletion_end	ACTVAWNA	2304249	33	1.40694e-05	7.65545e-10
deleletion_end	ACTVAWNK	3539108	17	4.92956e-06	2.68228e-10
deleletion_end	AKTSAWND	9153630	52	5.71984e-06	3.11229e-10
deleletion_end	AKTWAAGD	1252004	30	2.27215e-05	1.23632e-09
deleletion_end	AKTWAAHD	6233264	63	1.00857e-05	5.48782e-10
deleletion_end	AKTWATTD	2490189	67	2.6128e-05	1.42168e-09
deleletion_end	AKTWATVD	3889941	53	1.34922e-05	7.3414e-10
deleletion_end	GNTTAWNS	2580614	10	4.08476e-06	2.2226e-10
deleletion_end	YNTTAWNS	8742635	95	1.08413e-05	5.89897e-10
deleletion_end	BNVTAWNS	22820707	126	5.53784e-06	3.01325e-10
deleletion_end	CNRTAWNW	8099878	56	6.94085e-06	3.77667e-10
deleletion_end	CRYTAANW	1674110	2	1.67933e-06	9.1376e-11
deleletion_end	CYYTAANW	2906546	40	1.35811e-05	7.38977e-10
deleletion_end	CNYTATNW	4508437	96	2.09918e-05	1.14221e-09
deleletion_end	KSSTAWNW	6418380	25	3.98118e-06	2.16625e-10
deleletion_end	KWSTAWGW	2196395	43	1.90579e-05	1.03698e-09
deleletion_end	KWSTAWHW	8751010	82	9.36435e-06	5.09534e-10
deleletion_end	GTWTAANW	1529447	5	3.6546e-06	1.98855e-10
deleletion_end	GTWTATNW	1824869	38	2.01319e-05	1.09542e-09
deleletion_end	GVWTAWNW	7704838	50	6.52407e-06	3.54989e-10
deleletion_end	TNWTAWRA	6181019	64	1.03283e-05	5.61984e-10
deleletion_end	TAWTAWYA	1512996	81	5.04494e-05	2.74506e-09
deleletion_end	TBWTAWYA	3349401	57	1.67544e-05	9.11644e-10
deleletion_end	TNWTAWNT	11843881	219	1.84002e-05	1.00119e-09
deleletion_end	BNNAAANG	16633937	122	7.34487e-06	3.9965e-10
deleletion_end	BRAAAAAA	2101227	82	3.74951e-05	2.04019e-09
deleletion_end	BYAAAAAA	1564891	29	1.78866e-05	9.73248e-10
deleletion_end	BAAAAAAY	1467168	30	1.96263e-05	1.06791e-09
deleletion_end	BBAAAAAY	3180705	23	7.28809e-06	3.96561e-10
deleletion_end	BNBAAAAA	6936651	101	1.447e-05	7.87344e-10
deleletion_end	BNBAAAAY	9554583	40	4.24126e-06	2.30776e-10
deleletion_end	BASAAAGH	2158444	29	1.32113e-05	7.18854e-10
deleletion_end	BBSAAAGH	4014240	10	2.66566e-06	1.45044e-10
deleletion_end	BNWAAAGH	7747700	94	1.20863e-05	6.57644e-10
deleletion_end	BNNAAAYH	31477622	184	5.85626e-06	3.18652e-10
deleletion_end	BANSAANC	4806513	25	5.28579e-06	2.87611e-10
deleletion_end	BAASAASD	2817935	89	3.07132e-05	1.67117e-09
deleletion_end	BAASAAWD	5372372	72	1.33096e-05	7.24204e-10
deleletion_end	BABSAANA	6431205	53	8.25237e-06	4.49029e-10
deleletion_end	BABSAANK	8974292	33	3.74176e-06	2.03597e-10
deleletion_end	BBNSAANN	65614817	314	4.79252e-06	2.60771e-10
deleletion_end	GANVATNN	12710304	104	8.18859e-06	4.45559e-10
deleletion_end	YANVATNG	5227895	16	3.18339e-06	1.73215e-10
deleletion_end	YATVATNH	6818758	110	1.60146e-05	8.71388e-10
deleletion_end	YAVVATNH	19587111	118	6.04075e-06	3.2869e-10
deleletion_end	BBNVATNN	95965628	482	5.02714e-06	2.73538e-10
deleletion_end	TATATATA	398924	42	8.41026e-05	4.5762e-09
deleletion_end	TATATAVA	601466	3	5.60394e-06	3.04923e-10
deleletion_end	TAVATARA	1114477	35	2.9344e-05	1.59667e-09
deleletion_end	TAVATAYA	1022749	10	9.69101e-06	5.27308e-10
deleletion_end	TANATANB	4868941	53	1.08405e-05	5.89856e-10
deleletion_end	VANATANN	22031389	209	9.48342e-06	5.16013e-10
deleletion_end	NANATBSN	24644083	121	4.928e-06	2.68143e-10
deleletion_end	NANATCWN	11536096	90	7.81216e-06	4.25077e-10
deleletion_end	NATATKWT	3143193	75	2.33445e-05	1.27023e-09
deleletion_end	NATATKWV	5996421	52	8.67603e-06	4.72081e-10
deleletion_end	AAVATKWN	8753133	104	1.18436e-05	6.44435e-10
deleletion_end	BAVATKWN	16520520	99	6.01217e-06	3.27135e-10
deleletion_end	NGNATNNN	52960850	233	4.40899e-06	2.39902e-10
deleletion_end	NATGTNNA	6150268	40	6.54678e-06	3.56224e-10
deleletion_end	NATGTNTB	5184413	51	9.81729e-06	5.3418e-10
deleletion_end	NATGTNVB	8524616	20	2.43141e-06	1.32298e-10
deleletion_end	RGTGTNNN	6599223	47	7.15181e-06	3.89145e-10
deleletion_end	YGTGTGTG	407705	91	0.000176886	9.62472e-09
deleletion_end	YGTGTGTH	483195	20	3.52628e-05	1.91872e-09
deleletion_end	YGTGTHTN	1826454	34	1.80524e-05	9.82269e-10
deleletion_end	YGTGTNVN	4043265	53	1.29944e-05	7.07054e-10
deleletion_end	SRVGTNNN	22744473	152	6.69381e-06	3.64224e-10
deleletion_end	WRVGTNNA	10143763	105	1.03352e-05	5.62362e-10
deleletion_end	WRVGTNCB	4171943	35	8.40279e-06	4.57214e-10
deleletion_end	WAAGTNDB	5964654	93	1.5468e-05	8.41647e-10
deleletion_end	WGAGTRDB	2390126	53	2.15785e-05	1.17413e-09
deleletion_end	AGAGTYDB	1193785	49	3.82805e-05	2.08292e-09
deleletion_end	TGAGTYDB	1224257	6	5.23726e-06	2.8497e-10
deleletion_end	WRSGTNDB	9346676	72	7.71747e-06	4.19924e-10
deleletion_end	NRAYTTTT	3270997	59	1.77338e-05	9.64934e-10
deleletion_end	NRBCTTTT	2849251	42	1.45191e-05	7.90018e-10
deleletion_end	NRBTTTTT	4980841	156	3.08247e-05	1.67724e-09
deleletion_end	NRNYTTTV	21914844	189	8.62564e-06	4.6934e-10
deleletion_end	TRSYTVTN	7185345	53	7.39958e-06	4.02627e-10
deleletion_end	TRWYTCTN	4160395	39	9.36166e-06	5.09388e-10
deleletion_end	TRWYTRTR	3521686	57	1.59601e-05	8.68424e-10
deleletion_end	TRWYTRTY	3941416	141	3.50282e-05	1.90596e-09
deleletion_end	VRTYTVTN	12460935	96	7.71473e-06	4.19775e-10
deleletion_end	VRVYTVTN	26171941	115	4.41327e-06	2.40135e-10
deleletion_end	NRNYTCVN	36629706	139	3.81034e-06	2.07329e-10
deleletion_end	SRNYTDAN	19341552	102	5.29455e-06	2.88088e-10
deleletion_end	WRSYTGAN	4509049	18	4.11133e-06	2.23706e-10
deleletion_end	WASYTWAN	5049373	66	1.29801e-05	7.06274e-10
deleletion_end	WGSYTWAN	4280775	9	2.2763e-06	1.23858e-10
deleletion_end	ARWYTDAN	11996747	99	8.25821e-06	4.49347e-10
deleletion_end	TRWYTTAS	1511128	6	4.31181e-06	2.34615e-10
deleletion_end	TRWYTTAW	3112849	56	1.76732e-05	9.61638e-10
deleletion_end	TRWYTRAA	2375209	18	7.63806e-06	4.15603e-10
deleletion_end	TRWYTRAB	3968790	86	2.13173e-05	1.15992e-09
deleletion_end	NRNCTDSN	39302806	159	4.05934e-06	2.20877e-10
deleletion_end	TRNTTDSN	16238889	170	1.04578e-05	5.69033e-10
deleletion_end	VRNTTDSN	34431688	181	5.26861e-06	2.86677e-10
deleletion_end	SCRNTNNN	31827612	120	3.78835e-06	2.06132e-10
deleletion_end	SCYNTGTN	3920155	44	1.11593e-05	6.07201e-10
deleletion_end	GCYNTHTN	5984774	26	4.42832e-06	2.40955e-10
deleletion_end	CCYRTHTN	2868759	8	3.01904e-06	1.64272e-10
deleletion_end	CCYYTHTN	4444589	62	1.3825e-05	7.52247e-10
deleletion_end	SCYNTNVN	36772240	193	5.25963e-06	2.86188e-10
deleletion_end	ACTCTCTN	328047	17	4.0874e-05	2.22404e-09
deleletion_end	TCTCTCTC	292077	99	0.000247225	1.3452e-08
deleletion_end	TCTCTCTD	528429	29	4.68185e-05	2.5475e-09
deleletion_end	WCTDTCTN	2886358	70	2.36766e-05	1.28829e-09
deleletion_end	WCTNTCVN	5607167	59	1.04904e-05	5.70803e-10
deleletion_end	WCTATDNN	6875479	83	1.20208e-05	6.54078e-10
deleletion_end	WCTBTDNA	8567221	115	1.33646e-05	7.27196e-10
deleletion_end	WCTBTDSB	8570195	126	1.46269e-05	7.95881e-10
deleletion_end	WCTBTDWB	12399568	323	2.58947e-05	1.40899e-09
deleletion_end	WCVNTNKN	36499928	285	7.81153e-06	4.25042e-10
deleletion_end	WCVNTNMN	35572346	202	5.68869e-06	3.09534e-10
deleletion_end	NTTGTTGT	462390	36	6.43769e-05	3.50289e-09
deleletion_end	NTTHTTGT	2061482	33	1.56406e-05	8.51039e-10
deleletion_end	NTTNTTTT	7242715	271	3.69801e-05	2.01217e-09
deleletion_end	KTTNTTMT	3597435	83	2.26425e-05	1.23203e-09
deleletion_end	MTTKTTMT	1974377	20	1.00637e-05	5.47586e-10
deleletion_end	MTTMTTMT	1316524	61	4.339e-05	2.36095e-09
deleletion_end	ATTRTTNV	2739701	55	1.96349e-05	1.06837e-09
deleletion_end	ATTYTTNV	4544552	27	6.01259e-06	3.27158e-10
deleletion_end	TTTKTTTV	2182445	104	4.57544e-05	2.48959e-09
deleletion_end	TTTKTTVV	3285282	84	2.50171e-05	1.36123e-09
deleletion_end	STTKTTNV	4934474	56	1.12942e-05	6.14541e-10
deleletion_end	BTTMTTTV	3786093	74	1.92383e-05	1.04679e-09
deleletion_end	BTTMTTVV	5481792	47	8.58039e-06	4.66877e-10
deleletion_end	NTVCTTTN	6100761	70	1.14274e-05	6.21788e-10
deleletion_end	NTGCTTVN	3417273	5	1.69991e-06	9.24959e-11
deleletion_end	NTMCTTVN	6864478	54	7.88322e-06	4.28943e-10
deleletion_end	ATVDTTNK	8330344	93	1.11338e-05	6.05814e-10
deleletion_end	ATVDTTNM	7985886	46	5.80373e-06	3.15793e-10
deleletion_end	TTADTTAN	1996423	57	2.75039e-05	1.49654e-09
deleletion_end	TTADTTBN	6415650	85	1.31739e-05	7.16821e-10
deleletion_end	STADTTNN	7867626	44	5.63911e-06	3.06836e-10
deleletion_end	TTSTTTAN	1381591	42	2.87828e-05	1.56613e-09
deleletion_end	STSTTTAN	1396700	7	5.30145e-06	2.88463e-10
deleletion_end	BTSTTTBT	4116432	145	3.45244e-05	1.87855e-09
deleletion_end	BTSTTTBV	6827447	101	1.46977e-05	7.99733e-10
deleletion_end	BTSRTTNN	12915325	68	5.2964e-06	2.88189e-10
deleletion_end	ATNATACT	345921	1	4.36456e-06	2.37485e-10
deleletion_end	ATNATADT	1863662	72	3.69424e-05	2.01012e-09
deleletion_end	ATNATANV	4503294	70	1.53824e-05	8.36987e-10
deleletion_end	ATNATSGN	1239318	2	2.21954e-06	1.2077e-10
deleletion_end	ATNATSHN	7957403	96	1.20201e-05	6.5404e-10
deleletion_end	ATNGTVNN	8762518	42	4.84514e-06	2.63634e-10
deleletion_end	BTNRTVRN	29640157	212	7.15902e-06	3.89537e-10
deleletion_end	BTSRTVYN	13202962	47	3.60487e-06	1.96149e-10
deleletion_end	BTWRTVYN	18492742	169	9.13722e-06	4.97176e-10
deleletion_end	NTGCTVNN	12235755	41	3.40133e-06	1.85074e-10
deleletion_end	CTHCTVNK	5219668	84	1.59413e-05	8.67399e-10
deleletion_end	CTHCTVNM	5183596	43	8.30823e-06	4.52069e-10
deleletion_end	DTHCTVNN	31666403	204	6.45082e-06	3.51003e-10
deleletion_end	NTTTTVTT	4585615	88	1.89442e-05	1.03079e-09
deleletion_end	NTCTTCTT	723082	35	4.30915e-05	2.3447e-09
deleletion_end	NTRTTCTT	1195830	8	6.87993e-06	3.74352e-10
deleletion_end	TTVTTRTT	1447253	73	4.74468e-05	2.58168e-09
deleletion_end	VTVTTRTT	2180801	44	1.96236e-05	1.06776e-09
deleletion_end	NTNTTVVT	15694826	150	9.55255e-06	5.19775e-10
deleletion_end	TTNTTVNV	16896993	238	1.40509e-05	7.64541e-10
deleletion_end	VTNTTVNV	33253383	262	7.88229e-06	4.28892e-10
insertion	NNNGGANN	53037813	120	2.2702e-06	1.23526e-10
insertion	NNGGGGSG	532953	36	4.65791e-05	2.53447e-09
insertion	NNHGGGSG	2274667	42	1.69554e-05	9.22579e-10
insertion	NNNGGYSG	5125969	20	3.89802e-06	2.121e-10
insertion	GSGGGBSH	680094	39	4.24858e-05	2.31174e-09
insertion	HSGGGBSH	2491785	27	1.01701e-05	5.53377e-10
insertion	NWGGGBSH	7423933	29	3.90355e-06	2.124e-10
insertion	NNHGGBSH	31808365	93	2.93111e-06	1.59488e-10
insertion	TGNGGBWN	5663887	20	3.54415e-06	1.92845e-10
insertion	VGGGGBWN	2343283	35	1.38213e-05	7.52046e-10
insertion	VGHGGBWN	8024781	20	2.53435e-06	1.37899e-10
insertion	NHNGGBWN	53167803	107	2.02136e-06	1.09987e-10
insertion	NGNGCNCN	6596930	42	6.26975e-06	3.4115e-10
insertion	NGNGCNDN	23192424	54	2.34503e-06	1.27598e-10
insertion	NHNGCNNN	110289726	204	1.85434e-06	1.00899e-10
insertion	NNTCSNNN	59469695	144	2.42754e-06	1.32088e-10
insertion	NNVCGANN	4900722	14	2.9058e-06	1.58111e-10
insertion	NNVCGBNN	16700932	128	7.60505e-06	4.13807e-10
insertion	CSCCCCNN	532953	36	4.65791e-05	2.53447e-09
insertion	CSCCCDNN	2274667	42	1.69554e-05	9.22579e-10
insertion	CSRCCNNN	5125969	20	3.89802e-06	2.121e-10
insertion	DSVCCCSC	680094	39	4.24858e-05	2.31174e-09
insertion	DSVCCCSD	2491785	27	1.01701e-05	5.53377e-10
insertion	DSVCCCWN	7423933	29	3.90355e-06	2.124e-10
insertion	DSVCCDNN	31808365	93	2.93111e-06	1.59488e-10
insertion	NWVCCNCA	5663887	20	3.54415e-06	1.92845e-10
insertion	NWVCCCCB	2343283	35	1.38213e-05	7.52046e-10
insertion	NWVCCDCB	8024781	20	2.53435e-06	1.37899e-10
insertion	NWVCCNDN	53167803	107	2.02136e-06	1.09987e-10
insertion	TTNSWNSN	31246784	37	1.20604e-06	6.5623e-11
insertion	VTNSWNSN	66486406	156	2.35213e-06	1.27985e-10
insertion	NVNSWNSN	256215589	731	2.85405e-06	1.55295e-10
insertion	GNNSWSWN	51098839	142	2.78425e-06	1.51497e-10
insertion	HGNGWSWS	9067455	66	7.182e-06	3.90788e-10
insertion	HHNGWSWS	29481098	89	3.02597e-06	1.64649e-10
insertion	HNNGWSWW	44552750	88	1.98598e-06	1.08061e-10
insertion	HCNCWSWN	26217848	144	5.47597e-06	2.97959e-10
insertion	HDACWSWN	21572927	88	4.07614e-06	2.21792e-10
insertion	HDBCWSWN	69659654	131	1.88784e-06	1.02721e-10
insertion	NNNSAAAA	18964873	158	8.26988e-06	4.49982e-10
insertion	NNNSAAAB	34267269	95	2.78029e-06	1.51282e-10
insertion	NNCGTAAS	201799	13	3.02265e-05	1.64469e-09
insertion	NNDGTAAS	4577346	52	1.09532e-05	5.95989e-10
insertion	NNNCTAAS	5255632	29	5.43772e-06	2.95878e-10
insertion	NNNSTAAW	17344601	59	3.40793e-06	1.85433e-10
insertion	NNNSWTAN	53536428	161	3.01127e-06	1.63849e-10
insertion	NNNSAWTN	69747532	137	1.97117e-06	1.07256e-10
insertion	NNNSTATN	25927890	148	5.68933e-06	3.09568e-10
insertion	NNNSTTTT	16766482	145	8.57412e-06	4.66536e-10
insertion	NNNSTTTV	29889427	65	2.18899e-06	1.19108e-10
insertion	NAAAAAAA	2593575	208	7.32013e-05	3.98304e-09
insertion	AAAAAAAB	1432639	96	5.72578e-05	3.11552e-09
insertion	BAAAAAAB	2098710	50	2.16091e-05	1.1758e-09
insertion	AAAAAABN	3543859	139	3.67903e-05	2.00184e-09
insertion	BAAAAABN	7207823	38	5.22143e-06	2.84109e-10
insertion	AAAAAGNN	3173321	29	8.73437e-06	4.75256e-10
insertion	AAAAAYNN	7633454	160	2.03927e-05	1.10961e-09
insertion	BAAAABNN	20563483	65	3.16928e-06	1.72447e-10
insertion	NBAAAAAA	3522415	146	3.88486e-05	2.11384e-09
insertion	NBAAABAA	6732936	16	2.43055e-06	1.32251e-10
insertion	NBAAANAB	19128160	66	3.45546e-06	1.88019e-10
insertion	NBAAANBN	54953192	119	2.17334e-06	1.18256e-10
insertion	NNBAAAAA	10759602	230	2.09596e-05	1.14046e-09
insertion	NNBAAAAB	20548469	60	2.9313e-06	1.59498e-10
insertion	NABAABAN	15011453	70	4.64876e-06	2.52949e-10
insertion	NBBAABAN	29658742	55	1.87165e-06	1.0184e-10
insertion	NNTAANBN	50640442	173	3.41834e-06	1.85999e-10
insertion	TNSAANBN	25990662	29	1.14277e-06	6.21804e-11
insertion	VNSAANBN	66593350	162	2.43812e-06	1.32663e-10
insertion	NNGTASSN	5657959	9	1.68938e-06	9.19229e-11
insertion	NNGTAWSS	2968095	13	4.33508e-06	2.35881e-10
insertion	NNGTAWSW	6483199	82	1.23061e-05	6.696e-10
insertion	NNGTANWN	26010059	131	5.02445e-06	2.73391e-10
insertion	TTTTANNN	12339135	144	1.15074e-05	6.2614e-10
insertion	VTTTANNN	18762332	80	4.25783e-06	2.31678e-10
insertion	STMTANNN	12559543	82	6.47376e-06	3.52251e-10
insertion	WTATATAN	1718458	53	2.72745e-05	1.48407e-09
insertion	WTATAVAN	3609009	24	6.4593e-06	3.51464e-10
insertion	WTATANBN	8810243	47	5.29121e-06	2.87906e-10
insertion	WTCTANNN	9637062	24	2.52565e-06	1.37426e-10
insertion	NAHTACNN	10115358	47	4.62572e-06	2.51695e-10
insertion	NSCTACNN	3912555	5	1.4375e-06	7.82174e-11
insertion	SSWTACNN	2968095	13	4.33508e-06	2.35881e-10
insertion	WSWTACNN	6483199	82	1.23061e-05	6.696e-10
insertion	NVHTAAAA	6716190	85	1.23251e-05	6.70635e-10
insertion	NVHTAKAA	7041660	18	2.60166e-06	1.41562e-10
insertion	NVHTADAB	23361261	131	5.58783e-06	3.04046e-10
insertion	NVHTADBN	74628150	278	3.72547e-06	2.02711e-10
insertion	NNSWTTTT	11292294	149	1.29827e-05	7.06419e-10
insertion	NNWATTTT	8953869	65	7.16201e-06	3.897e-10
insertion	NNATTTTT	5196661	117	2.16191e-05	1.17634e-09
insertion	NTTTTTTT	2602363	198	6.94852e-05	3.78084e-09
insertion	NVTTTTTT	3543859	139	3.67903e-05	2.00184e-09
insertion	NTTATTTV	2661311	2	1.02646e-06	5.58518e-11
insertion	TTTTTTTV	1423851	106	6.34896e-05	3.45461e-09
insertion	VTTTTTTV	2098710	50	2.16091e-05	1.1758e-09
insertion	NVTWTTTV	11891836	61	5.10151e-06	2.77584e-10
insertion	NNVWTTTV	36399751	95	2.61857e-06	1.42482e-10
insertion	NNNATTVN	54961397	167	3.04221e-06	1.65533e-10
insertion	TTTTTTVN	3522415	146	3.88486e-05	2.11384e-09
insertion	TTVTTTVN	6732936	16	2.43055e-06	1.32251e-10
insertion	VTNTTTVN	19128160	66	3.45546e-06	1.88019e-10
insertion	NVNTTTVN	54953192	119	2.17334e-06	1.18256e-10
insertion	NSNASTNN	44527442	103	2.322e-06	1.26345e-10
insertion	NWNASTNN	71053621	263	3.70187e-06	2.01427e-10
insertion	TKTTSTNN	10462003	91	8.57933e-06	4.66819e-10
insertion	TKVTSTNN	17969338	47	2.63292e-06	1.43263e-10
insertion	VKNTSTNT	18471567	119	6.40579e-06	3.48553e-10
insertion	VKNTSTNV	33873335	88	2.60731e-06	1.41869e-10
insertion	NMNTSTNN	70283852	161	2.29639e-06	1.24952e-10
insertion	NSNWTANN	51002028	219	4.29154e-06	2.33512e-10
insertion	NSKWTSNA	11447967	13	1.19563e-06	6.50566e-11
insertion	NSKWTSNB	29951134	111	3.70706e-06	2.01709e-10
insertion	NSMWTSNN	54910591	112	2.04814e-06	1.11444e-10
insertion	NSNWSVNS	109809084	336	3.06167e-06	1.66592e-10
insertion	NSNWSVAW	43102906	62	1.45281e-06	7.90503e-11
insertion	NSNWSVBW	99962050	275	2.75384e-06	1.49842e-10
insertion	NAGWBVNN	66808264	183	2.74341e-06	1.49275e-10
insertion	AAAABVNN	22855881	229	9.94919e-06	5.41356e-10
insertion	BAAABVNN	38191164	84	2.21051e-06	1.20279e-10
insertion	NAYAGAAN	3930372	2	7.15695e-07	3.89425e-11
insertion	NACAGABN	4007634	10	2.57671e-06	1.40205e-10
insertion	NATAGABN	2832361	28	9.37375e-06	5.10046e-10
insertion	RAYAYANN	11639752	51	4.36932e-06	2.37744e-10
insertion	YAYAYARA	2138926	5	2.4997e-06	1.36014e-10
insertion	YAYAYAYA	2931313	76	2.41172e-05	1.31227e-09
insertion	YAYAYANB	7486448	51	6.71153e-06	3.65189e-10
insertion	NAYABSNN	36331833	154	4.23574e-06	2.30476e-10
insertion	NAHTBVNN	117875248	248	2.10772e-06	1.14686e-10
insertion	STTACVNN	3084122	53	1.61409e-05	8.78262e-10
insertion	STTAKVNN	8673439	52	5.93183e-06	3.22764e-10
insertion	WTTABVNN	22553771	82	3.63792e-06	1.97947e-10
insertion	TTTTTVNN	10759602	230	2.09596e-05	1.14046e-09
insertion	TTTTSVNN	11542696	81	6.94672e-06	3.77986e-10
insertion	VTTTBVNN	42468468	114	2.69132e-06	1.46441e-10
insertion	NTVWBVAN	67002814	119	1.78401e-06	9.70717e-11
insertion	NTVWBVBN	142242485	441	3.10166e-06	1.68768e-10
deletion_start_not_multiple_of_3	NNNGGGGG	2252501	64	2.72148e-05	1.49657e-09
deletion_start_not_multiple_of_3	NNGGGGGH	1884395	45	2.27691e-05	1.2521e-09
deletion_start_not_multiple_of_3	NNHGGGGH	6558842	57	8.66352e-06	4.76416e-10
deletion_start_not_multiple_of_3	NNNGGHGN	28633207	147	5.14439e-06	2.82896e-10
deletion_start_not_multiple_of_3	GGSGGNHN	2067066	47	2.17889e-05	1.1982e-09
deletion_start_not_multiple_of_3	HGSGGNHN	7377722	52	7.05386e-06	3.87899e-10
deletion_start_not_multiple_of_3	NGWGGNHN	21292113	103	4.85345e-06	2.66896e-10
deletion_start_not_multiple_of_3	NHNGGCHN	26523544	98	3.7135e-06	2.04209e-10
deletion_start_not_multiple_of_3	NHRGGDHN	45324064	323	7.12711e-06	3.91927e-10
deletion_start_not_multiple_of_3	NHYGGDHN	30661383	148	4.83808e-06	2.66051e-10
deletion_start_not_multiple_of_3	NNSGHGNG	8606960	69	8.00653e-06	4.40287e-10
deletion_start_not_multiple_of_3	NNSGHGNH	25276935	87	3.46281e-06	1.90424e-10
deletion_start_not_multiple_of_3	ANAGAGSN	2731945	45	1.604e-05	8.82057e-10
deletion_start_not_multiple_of_3	AGAGAGAG	292086	92	0.000217281	1.19485e-08
deletion_start_not_multiple_of_3	AGAGAGAH	529296	30	4.66049e-05	2.56285e-09
deletion_start_not_multiple_of_3	AHAGAGAG	421875	31	5.73738e-05	3.15505e-09
deletion_start_not_multiple_of_3	AHAGAGAH	1326627	18	1.29916e-05	7.14421e-10
deletion_start_not_multiple_of_3	ANAGAGTN	1328515	57	3.96063e-05	2.178e-09
deletion_start_not_multiple_of_3	BKAGAGTN	1143578	6	5.47121e-06	3.00868e-10
deletion_start_not_multiple_of_3	BMAGAGTN	1659962	32	1.83759e-05	1.01051e-09
deletion_start_not_multiple_of_3	BNAGAGVG	2187519	55	2.41025e-05	1.32542e-09
deletion_start_not_multiple_of_3	BNAGAGVH	8386357	40	4.81094e-06	2.64559e-10
deletion_start_not_multiple_of_3	NNAGYGNN	17452365	86	4.94647e-06	2.72012e-10
deletion_start_not_multiple_of_3	TGTGTGTG	370632	97	0.000193458	1.06385e-08
deletion_start_not_multiple_of_3	TGTGMGTG	112521	7	3.22103e-05	1.77128e-09
deletion_start_not_multiple_of_3	VGTGHGTG	444438	12	2.24026e-05	1.23194e-09
deletion_start_not_multiple_of_3	NGTGHGVG	1233613	24	1.82551e-05	1.00387e-09
deletion_start_not_multiple_of_3	NHTGHGSG	2025826	5	2.77563e-06	1.52635e-10
deletion_start_not_multiple_of_3	NHTGHGWG	4340764	64	1.45197e-05	7.98455e-10
deletion_start_not_multiple_of_3	RGTGTGNH	1415188	8	5.80257e-06	3.1909e-10
deletion_start_not_multiple_of_3	YGTGTGRH	631327	7	1.04279e-05	5.73441e-10
deletion_start_not_multiple_of_3	YGTGTGYH	857011	35	3.62579e-05	1.99386e-09
deletion_start_not_multiple_of_3	ACTGTGNH	1013186	28	2.52382e-05	1.38787e-09
deletion_start_not_multiple_of_3	BCTGTGNH	3264017	26	7.94145e-06	4.36709e-10
deletion_start_not_multiple_of_3	NSTGMGNH	7767559	17	2.2775e-06	1.25242e-10
deletion_start_not_multiple_of_3	NWTGHGNH	15667291	66	4.23965e-06	2.33143e-10
deletion_start_not_multiple_of_3	NNNGCHNR	65667665	254	3.87516e-06	2.13099e-10
deletion_start_not_multiple_of_3	NTKGWAAR	4078391	12	3.08478e-06	1.69635e-10
deletion_start_not_multiple_of_3	NVKGWAAR	9375261	86	9.14712e-06	5.0301e-10
deletion_start_not_multiple_of_3	NNMGWAAR	10235693	139	1.34983e-05	7.42286e-10
deletion_start_not_multiple_of_3	NNNGWABR	38118786	176	4.62687e-06	2.54437e-10
deletion_start_not_multiple_of_3	NNNGWYSR	26680796	78	2.94592e-06	1.62e-10
deletion_start_not_multiple_of_3	SNNGWYWR	19390833	85	4.40421e-06	2.42192e-10
deletion_start_not_multiple_of_3	WNNGWYWA	16489581	82	4.99233e-06	2.74534e-10
deletion_start_not_multiple_of_3	WRNGWYWG	8049647	62	7.69649e-06	4.23238e-10
deletion_start_not_multiple_of_3	WYAGWYAG	937558	52	4.93735e-05	2.7151e-09
deletion_start_not_multiple_of_3	WYBGWYAG	1701198	8	4.89917e-06	2.69411e-10
deletion_start_not_multiple_of_3	WYTGWYTG	1529664	60	3.66242e-05	2.01401e-09
deletion_start_not_multiple_of_3	WYVGWYTG	1877867	11	5.95913e-06	3.27699e-10
deletion_start_not_multiple_of_3	NNNGHCNC	24538995	129	5.2685e-06	2.8972e-10
deletion_start_not_multiple_of_3	NNNGHWNC	61121664	180	2.95473e-06	1.62484e-10
deletion_start_not_multiple_of_3	NNNGAHNT	45631506	175	3.84552e-06	2.11469e-10
deletion_start_not_multiple_of_3	NNNGYTTT	12452774	123	9.85007e-06	5.41666e-10
deletion_start_not_multiple_of_3	NNNGYTVT	20595120	85	4.14837e-06	2.28123e-10
deletion_start_not_multiple_of_3	NTNGYMNT	12756413	26	2.09428e-06	1.15167e-10
deletion_start_not_multiple_of_3	NVNGYMNT	33364973	134	4.02974e-06	2.216e-10
deletion_start_not_multiple_of_3	NNNCRNCN	56687814	192	3.39646e-06	1.86775e-10
deletion_start_not_multiple_of_3	NNSCANTN	28719677	104	3.63881e-06	2.00102e-10
deletion_start_not_multiple_of_3	NTWCACTN	2346295	1	8.05758e-07	4.43095e-11
deletion_start_not_multiple_of_3	NTWCADTN	9898798	45	4.5841e-06	2.52085e-10
deletion_start_not_multiple_of_3	SVWCANTN	10499235	61	5.82973e-06	3.20583e-10
deletion_start_not_multiple_of_3	WVWCARTN	8118928	104	1.27198e-05	6.99473e-10
deletion_start_not_multiple_of_3	WVWCAYTN	9883857	73	7.3854e-06	4.06131e-10
deletion_start_not_multiple_of_3	NNACACAG	1583121	26	1.57069e-05	8.63741e-10
deletion_start_not_multiple_of_3	NTACADAG	953919	4	4.58815e-06	2.52308e-10
deletion_start_not_multiple_of_3	SVACADAG	1336744	14	1.01861e-05	5.60144e-10
deletion_start_not_multiple_of_3	WVACADAG	2044121	85	3.94487e-05	2.16933e-09
deletion_start_not_multiple_of_3	NNBCANAG	14291678	145	1.01194e-05	5.56479e-10
deletion_start_not_multiple_of_3	AAACANAC	632990	42	5.59261e-05	3.07544e-09
deletion_start_not_multiple_of_3	BAACANAC	772312	12	1.43146e-05	7.87175e-10
deletion_start_not_multiple_of_3	NABCANAC	2539029	14	5.60772e-06	3.08375e-10
deletion_start_not_multiple_of_3	RCRCACAC	457921	84	0.000143135	7.87115e-09
deletion_start_not_multiple_of_3	RKRCACAC	583466	17	2.50235e-05	1.37607e-09
deletion_start_not_multiple_of_3	RBRCADAC	1817035	24	1.28015e-05	7.03967e-10
deletion_start_not_multiple_of_3	RCYCANAC	775447	16	1.86546e-05	1.02584e-09
deletion_start_not_multiple_of_3	RKYCANAC	1581344	4	2.91174e-06	1.6012e-10
deletion_start_not_multiple_of_3	YBNCANAC	4831330	39	8.05281e-06	4.42833e-10
deletion_start_not_multiple_of_3	NNSCAGGG	2330694	41	1.70277e-05	9.36369e-10
deletion_start_not_multiple_of_3	SRWCAGGG	386049	21	4.21529e-05	2.31803e-09
deletion_start_not_multiple_of_3	WRWCAGGG	553174	78	0.000114644	6.30438e-09
deletion_start_not_multiple_of_3	NYWCAGGG	1150081	43	3.42156e-05	1.88155e-09
deletion_start_not_multiple_of_3	NNNCAHGG	8569469	27	3.21642e-06	1.76874e-10
deletion_start_not_multiple_of_3	NCNCANGC	2689258	18	6.72539e-06	3.69836e-10
deletion_start_not_multiple_of_3	NDNCANGC	7776712	11	1.51658e-06	8.33981e-11
deletion_start_not_multiple_of_3	NTNCANRW	22851965	132	5.78564e-06	3.18159e-10
deletion_start_not_multiple_of_3	NVSCANRW	21756576	85	3.92829e-06	2.16021e-10
deletion_start_not_multiple_of_3	AVWCANAW	7131514	168	2.32541e-05	1.27877e-09
deletion_start_not_multiple_of_3	BVWCANAW	12394060	115	9.25777e-06	5.09095e-10
deletion_start_not_multiple_of_3	SVWCANGA	2247892	15	6.71212e-06	3.69107e-10
deletion_start_not_multiple_of_3	WVACAAGA	624451	25	3.41963e-05	1.88049e-09
deletion_start_not_multiple_of_3	WCACABGA	400843	27	5.21697e-05	2.86887e-09
deletion_start_not_multiple_of_3	WRACABGA	887113	7	7.82044e-06	4.30055e-10
deletion_start_not_multiple_of_3	WVTCANGA	1601983	13	8.056e-06	4.43008e-10
deletion_start_not_multiple_of_3	NCACATGT	352002	95	0.000196747	1.08193e-08
deletion_start_not_multiple_of_3	SRACATGT	206574	4	1.4602e-05	8.02982e-10
deletion_start_not_multiple_of_3	WRACATGT	384723	76	0.000147895	8.13292e-09
deletion_start_not_multiple_of_3	NVTCATGT	808970	27	2.96347e-05	1.62965e-09
deletion_start_not_multiple_of_3	NVWCAVGT	3061393	29	9.38303e-06	5.15983e-10
deletion_start_not_multiple_of_3	NNNCGNDT	5534334	53	9.52343e-06	5.23704e-10
deletion_start_not_multiple_of_3	NNNCGNDV	16160019	76	4.7251e-06	2.59839e-10
deletion_start_not_multiple_of_3	NNGCCNNN	36973854	177	4.79657e-06	2.63768e-10
deletion_start_not_multiple_of_3	NNGCTNTN	14879407	100	6.72645e-06	3.69895e-10
deletion_start_not_multiple_of_3	NNGCTNVN	32770112	102	3.13012e-06	1.72129e-10
deletion_start_not_multiple_of_3	NCHCCTNS	6126390	27	4.47123e-06	2.45878e-10
deletion_start_not_multiple_of_3	NCCCCTGA	216490	16	4.82481e-05	2.65321e-09
deletion_start_not_multiple_of_3	NCCCCTGT	195999	49	0.000150653	8.28459e-09
deletion_start_not_multiple_of_3	TCCCCTHW	454838	1	3.38594e-06	1.86196e-10
deletion_start_not_multiple_of_3	VCCCCTHW	779698	19	2.18446e-05	1.20126e-09
deletion_start_not_multiple_of_3	NCWCCTNW	4784554	43	8.9423e-06	4.91746e-10
deletion_start_not_multiple_of_3	NDHCCTAT	1712217	5	3.24664e-06	1.78536e-10
deletion_start_not_multiple_of_3	NDHCCTBT	8752190	121	1.37261e-05	7.54815e-10
deletion_start_not_multiple_of_3	NDHCCTNV	24228775	138	5.70496e-06	3.13722e-10
deletion_start_not_multiple_of_3	CCCCCCNN	363547	29	6.00702e-05	3.30332e-09
deletion_start_not_multiple_of_3	CCCCCRNN	1225976	20	1.54204e-05	8.47982e-10
deletion_start_not_multiple_of_3	CDCCCVNN	5352332	26	4.91965e-06	2.70537e-10
deletion_start_not_multiple_of_3	DNCCCCCN	1678439	49	2.75584e-05	1.51547e-09
deletion_start_not_multiple_of_3	DNCCCCDN	6548962	68	1.03218e-05	5.67608e-10
deletion_start_not_multiple_of_3	DNCCCRNN	14311288	114	7.96e-06	4.37729e-10
deletion_start_not_multiple_of_3	NNWCCVNN	58869121	349	5.93167e-06	3.26189e-10
deletion_start_not_multiple_of_3	NNACTNSN	22559658	131	5.8161e-06	3.19833e-10
deletion_start_not_multiple_of_3	NRACTAWN	3703950	53	1.40631e-05	7.73344e-10
deletion_start_not_multiple_of_3	NYACTAWN	3682267	20	5.50008e-06	3.02455e-10
deletion_start_not_multiple_of_3	SNACTBWN	10389511	86	8.26569e-06	4.54539e-10
deletion_start_not_multiple_of_3	WNACTBWC	3300595	71	2.09515e-05	1.15215e-09
deletion_start_not_multiple_of_3	WRACTCAD	1083883	7	6.55883e-06	3.60677e-10
deletion_start_not_multiple_of_3	WRACTKAG	658838	24	3.14583e-05	1.72993e-09
deletion_start_not_multiple_of_3	WRACTGAW	858781	13	1.40755e-05	7.74029e-10
deletion_start_not_multiple_of_3	WRACTTAW	757551	53	6.04403e-05	3.32368e-09
deletion_start_not_multiple_of_3	WRACTBTD	3803392	146	3.73155e-05	2.05202e-09
deletion_start_not_multiple_of_3	WYACTBWD	6994777	89	1.26215e-05	6.94068e-10
deletion_start_not_multiple_of_3	CCCCTRCN	409740	13	2.56602e-05	1.41108e-09
deletion_start_not_multiple_of_3	CCCCTRDR	591111	35	4.95195e-05	2.72313e-09
deletion_start_not_multiple_of_3	CCCCTRDY	462641	62	0.000105256	5.78812e-09
deletion_start_not_multiple_of_3	CCCCTYNN	1859370	25	1.3031e-05	7.16591e-10
deletion_start_not_multiple_of_3	DCCCTNNN	10987301	71	6.47295e-06	3.55955e-10
deletion_start_not_multiple_of_3	ACTCTNTN	1328310	72	4.98558e-05	2.74163e-09
deletion_start_not_multiple_of_3	TCTCTCTC	292073	103	0.000242982	1.33618e-08
deletion_start_not_multiple_of_3	TCTCTCTD	528416	42	6.473e-05	3.55957e-09
deletion_start_not_multiple_of_3	TCTCTDTN	1747843	37	2.01729e-05	1.10933e-09
deletion_start_not_multiple_of_3	SCTCTNTN	2731455	46	1.63915e-05	9.01386e-10
deletion_start_not_multiple_of_3	NCTCTTCT	585755	11	1.66296e-05	9.14478e-10
deletion_start_not_multiple_of_3	NCTCTTRT	577188	40	5.7498e-05	3.16188e-09
deletion_start_not_multiple_of_3	NCTCTVVT	2638284	26	9.73271e-06	5.35212e-10
deletion_start_not_multiple_of_3	NCTCTNAV	3663911	63	1.68429e-05	9.26211e-10
deletion_start_not_multiple_of_3	NCTCTNSV	5910246	36	6.11963e-06	3.36525e-10
deletion_start_not_multiple_of_3	ADYCTKTN	4847451	60	1.22408e-05	6.73133e-10
deletion_start_not_multiple_of_3	BDYCTKTR	6607527	35	5.33855e-06	2.93573e-10
deletion_start_not_multiple_of_3	BDCCTKTY	3089829	20	6.51024e-06	3.58005e-10
deletion_start_not_multiple_of_3	BDTCTKTY	4897490	84	1.68871e-05	9.28642e-10
deletion_start_not_multiple_of_3	NDYCTMTC	3172876	69	2.11558e-05	1.16338e-09
deletion_start_not_multiple_of_3	NDYCTMTD	11716885	83	7.08693e-06	3.89718e-10
deletion_start_not_multiple_of_3	NDYCTNVN	70801788	324	4.58147e-06	2.5194e-10
deletion_start_not_multiple_of_3	NASAKAGS	2291299	37	1.56561e-05	8.60943e-10
deletion_start_not_multiple_of_3	NAWAKAGS	2316718	12	5.30056e-06	2.91484e-10
deletion_start_not_multiple_of_3	NBNAKAGS	9457942	32	3.43972e-06	1.89154e-10
deletion_start_not_multiple_of_3	NNNAMAGS	18516407	108	5.84377e-06	3.21355e-10
deletion_start_not_multiple_of_3	NAGAAAGW	1482841	33	2.10043e-05	1.15505e-09
deletion_start_not_multiple_of_3	GAGAGAGA	292080	96	0.000226627	1.24625e-08
deletion_start_not_multiple_of_3	HAGAGAGA	528419	39	6.0214e-05	3.31123e-09
deletion_start_not_multiple_of_3	NAGAGAGT	328045	19	4.31124e-05	2.3708e-09
deletion_start_not_multiple_of_3	RAHARAGW	3871315	150	3.76812e-05	2.07213e-09
deletion_start_not_multiple_of_3	YAHARAGW	3062728	52	1.65696e-05	9.11183e-10
deletion_start_not_multiple_of_3	NBNARAGW	17635126	236	1.33362e-05	7.33371e-10
deletion_start_not_multiple_of_3	NNAAYAGA	3478380	24	6.91708e-06	3.80377e-10
deletion_start_not_multiple_of_3	NABAYAGA	2510544	71	2.72062e-05	1.4961e-09
deletion_start_not_multiple_of_3	NBGAYAGA	1195976	2	2.25256e-06	1.23871e-10
deletion_start_not_multiple_of_3	NBYAYAGA	3576402	39	1.0775e-05	5.92531e-10
deletion_start_not_multiple_of_3	NNNACAGT	4420367	80	1.77776e-05	9.77611e-10
deletion_start_not_multiple_of_3	NNNATAGT	3672366	32	8.66543e-06	4.76521e-10
deletion_start_not_multiple_of_3	NNGAAAAR	5613548	91	1.60015e-05	8.79937e-10
deletion_start_not_multiple_of_3	NNGAAAAY	4544030	34	7.47879e-06	4.11266e-10
deletion_start_not_multiple_of_3	NNGAAAYN	11600139	45	3.91956e-06	2.15541e-10
deletion_start_not_multiple_of_3	GAGAGAHN	1203477	36	2.76253e-05	1.51914e-09
deletion_start_not_multiple_of_3	HAGAGAHN	4071367	30	7.36826e-06	4.05188e-10
deletion_start_not_multiple_of_3	NBGAGAHN	8384808	15	1.87779e-06	1.03262e-10
deletion_start_not_multiple_of_3	NNGAYAHN	19488249	98	5.0448e-06	2.77419e-10
deletion_start_not_multiple_of_3	AAAAAAAN	2602413	148	5.44113e-05	2.99214e-09
deletion_start_not_multiple_of_3	AAAAAAYN	2471882	73	2.83765e-05	1.56045e-09
deletion_start_not_multiple_of_3	AAAABAHG	1487429	15	9.85656e-06	5.42023e-10
deletion_start_not_multiple_of_3	AAAABAAH	3879826	120	3.01311e-05	1.65694e-09
deletion_start_not_multiple_of_3	AAAABAYH	4230903	72	1.6717e-05	9.19285e-10
deletion_start_not_multiple_of_3	CAAACAAA	266856	28	7.20097e-05	3.95989e-09
deletion_start_not_multiple_of_3	CAAADAAA	903337	17	1.73211e-05	9.52507e-10
deletion_start_not_multiple_of_3	KAAAAAAA	1103358	53	4.35747e-05	2.39622e-09
deletion_start_not_multiple_of_3	KAAABAAA	2098435	40	1.83501e-05	1.00909e-09
deletion_start_not_multiple_of_3	BAAANAAB	5881103	61	1.03041e-05	5.66635e-10
deletion_start_not_multiple_of_3	BAAANAYN	13364059	96	7.18519e-06	3.95121e-10
deletion_start_not_multiple_of_3	RAYAGAHN	4189709	83	1.94191e-05	1.06788e-09
deletion_start_not_multiple_of_3	YAYAGAHK	1887047	2	1.48303e-06	8.15533e-11
deletion_start_not_multiple_of_3	YAYAGAHM	2077684	23	1.08423e-05	5.96231e-10
deletion_start_not_multiple_of_3	NACATAHR	2348770	54	2.21358e-05	1.21727e-09
deletion_start_not_multiple_of_3	CACAAACR	148078	4	1.76105e-05	9.6842e-10
deletion_start_not_multiple_of_3	CACACACR	407701	95	0.000176589	9.71081e-09
deletion_start_not_multiple_of_3	DACAMACR	998679	49	4.40696e-05	2.42344e-09
deletion_start_not_multiple_of_3	NACAMAWR	4614335	53	1.13679e-05	6.25132e-10
deletion_start_not_multiple_of_3	TACAHAHY	1653980	2	1.67614e-06	9.2173e-11
deletion_start_not_multiple_of_3	VACAHAHY	4981217	61	1.21162e-05	6.66283e-10
deletion_start_not_multiple_of_3	RATATAHN	2987155	39	1.28081e-05	7.04329e-10
deletion_start_not_multiple_of_3	YATATATA	597079	53	7.36727e-05	4.05134e-09
deletion_start_not_multiple_of_3	YATATATB	997475	28	2.5588e-05	1.40711e-09
deletion_start_not_multiple_of_3	YATATAMN	1804897	19	1.03053e-05	5.66698e-10
deletion_start_not_multiple_of_3	NATAMAHA	4873172	99	1.99636e-05	1.09782e-09
deletion_start_not_multiple_of_3	NATAMAHB	7988915	70	8.73865e-06	4.80548e-10
deletion_start_not_multiple_of_3	NBTACATN	3390906	9	2.83547e-06	1.55925e-10
deletion_start_not_multiple_of_3	NBTADATN	12898065	106	8.20929e-06	4.51438e-10
deletion_start_not_multiple_of_3	GBMANATN	6983038	14	2.10707e-06	1.1587e-10
deletion_start_not_multiple_of_3	HTMANATA	3607477	51	1.38912e-05	7.63894e-10
deletion_start_not_multiple_of_3	HSMANATA	4901208	31	6.35289e-06	3.49352e-10
deletion_start_not_multiple_of_3	HBMANATB	20929819	85	4.08246e-06	2.24499e-10
deletion_start_not_multiple_of_3	NBHAKAMA	16313431	97	5.95768e-06	3.27619e-10
deletion_start_not_multiple_of_3	GBCAMAMA	1026022	11	1.03282e-05	5.67956e-10
deletion_start_not_multiple_of_3	HBCAMAAA	2364664	10	4.3991e-06	2.41911e-10
deletion_start_not_multiple_of_3	HBCAMACA	1707094	44	2.4417e-05	1.34272e-09
deletion_start_not_multiple_of_3	NBWAMAAA	9504336	168	1.75305e-05	9.64021e-10
deletion_start_not_multiple_of_3	NBWAMACA	5300575	52	9.74898e-06	5.36107e-10
deletion_start_not_multiple_of_3	NBHAAAMB	22622377	186	8.21675e-06	4.51848e-10
deletion_start_not_multiple_of_3	NBHABAMB	34163597	148	4.34408e-06	2.38885e-10
deletion_start_not_multiple_of_3	NTAANTAA	2389987	63	2.53376e-05	1.39334e-09
deletion_start_not_multiple_of_3	NVAANTAA	7678295	104	1.3437e-05	7.38916e-10
deletion_start_not_multiple_of_3	NNAANTAB	18600513	120	6.45799e-06	3.55132e-10
deletion_start_not_multiple_of_3	NNBANTAN	47255654	271	5.73939e-06	3.15615e-10
deletion_start_not_multiple_of_3	NNNAASAT	11647046	63	5.43158e-06	2.98688e-10
deletion_start_not_multiple_of_3	ARAAASAV	3203618	94	2.84469e-05	1.56433e-09
deletion_start_not_multiple_of_3	BRAAASAV	5050597	64	1.25325e-05	6.89178e-10
deletion_start_not_multiple_of_3	SYAAASAA	914793	6	6.66261e-06	3.66384e-10
deletion_start_not_multiple_of_3	WYAAAGAA	948426	14	1.38341e-05	7.6075e-10
deletion_start_not_multiple_of_3	WYAAACAA	772392	43	4.84435e-05	2.66396e-09
deletion_start_not_multiple_of_3	NYAAASAS	2832396	22	7.74865e-06	4.26107e-10
deletion_start_not_multiple_of_3	GNBAASAV	4518215	9	2.14866e-06	1.18157e-10
deletion_start_not_multiple_of_3	HKBAASAG	2787424	32	1.12886e-05	6.20774e-10
deletion_start_not_multiple_of_3	HKBAASAM	6142312	14	2.38923e-06	1.31386e-10
deletion_start_not_multiple_of_3	HMBAASAV	8248473	62	7.51398e-06	4.13202e-10
deletion_start_not_multiple_of_3	NNSABSAN	41756130	110	2.64967e-06	1.45708e-10
deletion_start_not_multiple_of_3	NSWABGAN	8925118	57	6.40105e-06	3.52001e-10
deletion_start_not_multiple_of_3	NSWABCAN	10163554	22	2.23314e-06	1.22803e-10
deletion_start_not_multiple_of_3	NWWABSAN	29012544	174	6.00373e-06	3.30151e-10
deletion_start_not_multiple_of_3	NRNATBTN	39284166	261	6.64633e-06	3.65489e-10
deletion_start_not_multiple_of_3	NYNATBTC	7517505	31	4.18116e-06	2.29927e-10
deletion_start_not_multiple_of_3	NYNATGTD	7178470	23	3.28123e-06	1.80438e-10
deletion_start_not_multiple_of_3	NYTATYTD	7249416	108	1.47589e-05	8.11609e-10
deletion_start_not_multiple_of_3	NYVATYTD	14303746	94	6.57909e-06	3.61791e-10
deletion_start_not_multiple_of_3	NNNATBSN	73140043	294	4.02587e-06	2.21387e-10
deletion_start_not_multiple_of_3	NSNAVTBA	16684956	77	4.6371e-06	2.54999e-10
deletion_start_not_multiple_of_3	NWNAVTGA	10347563	68	6.58179e-06	3.6194e-10
deletion_start_not_multiple_of_3	AWRAVTYA	3574407	57	1.56321e-05	8.59628e-10
deletion_start_not_multiple_of_3	BWRAVTYA	6923023	51	7.36657e-06	4.05096e-10
deletion_start_not_multiple_of_3	TWYAVTYA	2613883	13	5.0914e-06	2.79981e-10
deletion_start_not_multiple_of_3	VWYAVTYA	5485231	138	2.47278e-05	1.35981e-09
deletion_start_not_multiple_of_3	KNNAVSBA	26962052	141	5.24023e-06	2.88166e-10
deletion_start_not_multiple_of_3	MNSAVSBA	13109251	59	4.52996e-06	2.49107e-10
deletion_start_not_multiple_of_3	MNWAVSTA	5493092	78	1.40344e-05	7.71769e-10
deletion_start_not_multiple_of_3	MNWAVSSA	9592637	59	6.16742e-06	3.39153e-10
deletion_start_not_multiple_of_3	NNNACTCT	4132956	98	2.3191e-05	1.2753e-09
deletion_start_not_multiple_of_3	NNNACTCS	3362581	15	4.57347e-06	2.515e-10
deletion_start_not_multiple_of_3	NNNACSCB	6935992	73	1.04639e-05	5.75423e-10
deletion_start_not_multiple_of_3	NNNACBKT	16399843	154	9.37358e-06	5.15463e-10
deletion_start_not_multiple_of_3	NNNACBKS	24554609	92	3.76662e-06	2.07131e-10
deletion_start_not_multiple_of_3	AAAARBBB	6519486	118	1.78801e-05	9.83246e-10
deletion_start_not_multiple_of_3	BAAARBBB	13590619	93	6.84804e-06	3.76581e-10
deletion_start_not_multiple_of_3	NBAARBBG	9842115	25	2.60574e-06	1.43292e-10
deletion_start_not_multiple_of_3	NBAARBBY	28309891	144	5.0974e-06	2.80312e-10
deletion_start_not_multiple_of_3	NNBARBBB	120604505	518	4.29846e-06	2.36377e-10
deletion_start_not_multiple_of_3	NSCTKTNN	18527282	127	6.8584e-06	3.77151e-10
deletion_start_not_multiple_of_3	NSCTMTST	2291763	53	2.22437e-05	1.2232e-09
deletion_start_not_multiple_of_3	NSCTMTWT	2317288	19	8.15279e-06	4.48331e-10
deletion_start_not_multiple_of_3	NSCTMTNV	9459110	22	2.39709e-06	1.31818e-10
deletion_start_not_multiple_of_3	NACTATNN	3673373	39	1.05007e-05	5.77448e-10
deletion_start_not_multiple_of_3	TACTBTNN	3863399	27	7.00129e-06	3.85008e-10
deletion_start_not_multiple_of_3	VACTBTNT	3619111	123	3.3022e-05	1.81591e-09
deletion_start_not_multiple_of_3	VACTBTNV	7605532	126	1.64051e-05	9.02134e-10
deletion_start_not_multiple_of_3	CTCTCTCT	292080	98	0.000231299	1.27194e-08
deletion_start_not_multiple_of_3	DTCTCTCT	529293	33	5.11151e-05	2.81087e-09
deletion_start_not_multiple_of_3	NTCTDTCT	1810820	55	2.87664e-05	1.5819e-09
deletion_start_not_multiple_of_3	CTCTNTDT	1581874	68	4.01681e-05	2.20889e-09
deletion_start_not_multiple_of_3	DTCTNTDT	5740121	85	1.46357e-05	8.04832e-10
deletion_start_not_multiple_of_3	CTCTRTNV	1703488	22	1.25044e-05	6.87631e-10
deletion_start_not_multiple_of_3	CTCTYTNV	2570523	72	2.69728e-05	1.48326e-09
deletion_start_not_multiple_of_3	DTCTNTNV	13096426	93	7.1038e-06	3.90645e-10
deletion_start_not_multiple_of_3	NRGTNTNT	10254799	89	8.66157e-06	4.76309e-10
deletion_start_not_multiple_of_3	GYGTGTGT	344132	81	0.000170815	9.39328e-09
deletion_start_not_multiple_of_3	HYGTGTGT	547448	23	3.51231e-05	1.93146e-09
deletion_start_not_multiple_of_3	SYGTGTHT	838944	30	3.18009e-05	1.74877e-09
deletion_start_not_multiple_of_3	WYGTGTHT	987279	9	8.90371e-06	4.89624e-10
deletion_start_not_multiple_of_3	RYGTHTGT	837278	18	1.95245e-05	1.07367e-09
deletion_start_not_multiple_of_3	YYGTHTGT	844160	48	4.99976e-05	2.74942e-09
deletion_start_not_multiple_of_3	NYGTHTHT	6492050	39	6.03507e-06	3.31875e-10
deletion_start_not_multiple_of_3	ATATATAT	457190	38	6.57598e-05	3.6162e-09
deletion_start_not_multiple_of_3	ATATBTAT	709017	5	7.10175e-06	3.90533e-10
deletion_start_not_multiple_of_3	BTATNTAT	1937766	48	2.36298e-05	1.29943e-09
deletion_start_not_multiple_of_3	NTATNTBT	8502113	97	1.13452e-05	6.23882e-10
deletion_start_not_multiple_of_3	NTTTKTTT	3972176	184	4.50319e-05	2.47635e-09
deletion_start_not_multiple_of_3	NTTTMTTT	3765003	96	2.48658e-05	1.3674e-09
deletion_start_not_multiple_of_3	TTTTTTVT	1280236	53	3.81321e-05	2.09693e-09
deletion_start_not_multiple_of_3	VTTTTTVT	2717404	16	5.9581e-06	3.27642e-10
deletion_start_not_multiple_of_3	NTTTVTVT	6748767	91	1.3363e-05	7.34844e-10
deletion_start_not_multiple_of_3	NVWTTTTT	6886533	157	2.2499e-05	1.23725e-09
deletion_start_not_multiple_of_3	NVWTTTVT	12949224	120	9.2471e-06	5.08508e-10
deletion_start_not_multiple_of_3	NVATVTNT	16146653	181	1.11775e-05	6.14664e-10
deletion_start_not_multiple_of_3	NVTTVTRT	6310650	55	8.68682e-06	4.77698e-10
deletion_start_not_multiple_of_3	NVTTVTYT	9708207	163	1.66595e-05	9.16126e-10
deletion_start_not_multiple_of_3	NNTTTTGV	5809082	39	6.72839e-06	3.70001e-10
deletion_start_not_multiple_of_3	TTTTTTHV	3112425	106	3.29396e-05	1.81138e-09
deletion_start_not_multiple_of_3	TVTTTTHV	6133860	42	6.85834e-06	3.77147e-10
deletion_start_not_multiple_of_3	VNTTTTHV	15530556	145	9.31922e-06	5.12474e-10
deletion_start_not_multiple_of_3	NNRTTTNV	37409068	178	4.7676e-06	2.62176e-10
deletion_start_not_multiple_of_3	ANATATNV	5844569	64	1.08687e-05	5.97682e-10
deletion_start_not_multiple_of_3	ANATSTNV	8440302	38	4.54748e-06	2.50071e-10
deletion_start_not_multiple_of_3	ANKTVTSV	8692417	12	1.47254e-06	8.09767e-11
deletion_start_not_multiple_of_3	ANKTVTWV	11994046	59	4.94644e-06	2.7201e-10
deletion_start_not_multiple_of_3	BTATGTNV	2212349	3	1.70344e-06	9.36739e-11
deletion_start_not_multiple_of_3	BTGTGTSV	1335805	30	2.10644e-05	1.15836e-09
deletion_start_not_multiple_of_3	BTTTGTSV	1444623	3	2.5309e-06	1.39177e-10
deletion_start_not_multiple_of_3	BTKTGTWV	3450078	46	1.31067e-05	7.20749e-10
deletion_start_not_multiple_of_3	BVDTGTNV	14804700	60	4.08283e-06	2.24519e-10
deletion_start_not_multiple_of_3	BADTMTNV	14524346	46	3.20595e-06	1.76299e-10
deletion_start_not_multiple_of_3	BBGTMTTV	2363274	12	5.20182e-06	2.86054e-10
deletion_start_not_multiple_of_3	BBGTMTVV	4995002	2	5.84699e-07	3.21532e-11
deletion_start_not_multiple_of_3	BBWTMTNC	9735409	19	2.02608e-06	1.11416e-10
deletion_start_not_multiple_of_3	BBWTMTNR	20480997	113	5.52943e-06	3.04069e-10
deletion_start_not_multiple_of_3	NNCTSAST	4762454	70	1.44946e-05	7.97076e-10
deletion_start_not_multiple_of_3	NNCTSASV	12287702	69	5.63443e-06	3.09844e-10
deletion_start_not_multiple_of_3	NNCTSAWN	18817161	66	3.53505e-06	1.94396e-10
deletion_start_not_multiple_of_3	NNDTSANS	39428989	99	2.52749e-06	1.38989e-10
deletion_start_not_multiple_of_3	NNDTGAGW	7230199	76	1.04533e-05	5.74837e-10
deletion_start_not_multiple_of_3	NNDTGAHW	25041818	103	4.13063e-06	2.27148e-10
deletion_start_not_multiple_of_3	NNDTCANW	32100520	170	5.30454e-06	2.91702e-10
deletion_start_not_multiple_of_3	NNNTSGGN	18151949	117	6.45235e-06	3.54822e-10
deletion_start_not_multiple_of_3	NNNTSGHN	49537224	215	4.34841e-06	2.39124e-10
deletion_start_not_multiple_of_3	NNNTGCSN	14883926	32	2.1971e-06	1.20821e-10
deletion_start_not_multiple_of_3	NNNTCCSN	15913140	109	6.85397e-06	3.76907e-10
deletion_start_not_multiple_of_3	KNTTSCWN	11853703	80	6.75584e-06	3.71511e-10
deletion_start_not_multiple_of_3	KNVTSCWN	23631392	64	2.73485e-06	1.50392e-10
deletion_start_not_multiple_of_3	MNNTGCWN	17866737	44	2.49964e-06	1.37458e-10
deletion_start_not_multiple_of_3	MNNTCCWN	18314677	92	5.04048e-06	2.77182e-10
deletion_start_not_multiple_of_3	NNSTWAGT	2900667	39	1.31729e-05	7.2439e-10
deletion_start_not_multiple_of_3	NNGTWACT	1482961	2	1.85322e-06	1.01911e-10
deletion_start_not_multiple_of_3	NNCTWACT	1694637	53	2.94997e-05	1.62222e-09
deletion_start_not_multiple_of_3	NNSTWASV	13997921	46	3.32536e-06	1.82865e-10
deletion_start_not_multiple_of_3	NNSTWAWN	33273735	202	6.07607e-06	3.34129e-10
deletion_start_not_multiple_of_3	NNSTWSNK	45269726	264	5.83625e-06	3.20942e-10
deletion_start_not_multiple_of_3	NNSTWSNM	43512306	119	2.74925e-06	1.51184e-10
deletion_start_not_multiple_of_3	ANWTAAAN	7554748	129	1.69035e-05	9.29541e-10
deletion_start_not_multiple_of_3	BNWTAAAN	13630163	141	1.03152e-05	5.67242e-10
deletion_start_not_multiple_of_3	NNWTAABS	10191533	36	3.5827e-06	1.97016e-10
deletion_start_not_multiple_of_3	NNWTAAGA	2993771	48	1.56567e-05	8.60977e-10
deletion_start_not_multiple_of_3	ANWTAAGT	806361	42	4.56358e-05	2.50956e-09
deletion_start_not_multiple_of_3	BNWTAAGT	1624136	34	1.98863e-05	1.09357e-09
deletion_start_not_multiple_of_3	ANATAAYW	2904313	41	1.38149e-05	7.59697e-10
deletion_start_not_multiple_of_3	BNATAAYW	4513998	21	4.73133e-06	2.60181e-10
deletion_start_not_multiple_of_3	NNTTAAYA	3579708	20	5.6519e-06	3.10804e-10
deletion_start_not_multiple_of_3	NNTTAAYT	3830575	64	1.63873e-05	9.01157e-10
[truncated: 845 more rows]

## Sheet: Supp Data 3.
Supp. Data 3. Genovo output on gnomAD data
enstID	enstVersion	observed_genovo_in_frame_indel	observed_genovo_missense	observed_genovo_synonymous	observed_genovo_frameshift_indel	observed_genovo_LoF	observed_genovo_nonsense	observed_genovo_splice_site	observed_genovo_stop_loss	expected_genovo_in_frame_indel	expected_genovo_missense	expected_genovo_synonymous	expected_genovo_frameshift_indel	expected_genovo_LoF	expected_genovo_nonsense	expected_genovo_splice_site	expected_genovo_stop_loss	expected_lower_genovo_in_frame_indel	expected_lower_genovo_missense	expected_lower_genovo_synonymous	expected_lower_genovo_frameshift_indel	expected_lower_genovo_LoF	expected_lower_genovo_nonsense	expected_lower_genovo_splice_site	expected_lower_genovo_stop_loss	mean_AN	genovo_synonymous_OE_ratio_uncorrected	lowess_factor	expected_genovo_missense_corrected	expected_genovo_synonymous_corrected	expected_genovo_frameshift_indel_corrected	expected_genovo_LoF_corrected	expected_genovo_nonsense_corrected	expected_genovo_splice_site_corrected	expected_lower_genovo_LoF_corrected	genovo_LOEUF_corrected	genovo_LoF_OE_ratio
ENST00000394484	1	0	4	2	0	0	0	0	1	0.351246	25.5712	12.2946	1.34709	3.95892	0.780568	1.83127	0.408578	0.0719425	19.1562	7.91429	0.206612	1.96	0.110865	1.07629	0.0759878	50235.7	0.162673	0.210641	5.38635	2.58976	0.283752	0.833913	0.16442	0.385741	0.412857	0	0.374837
ENST00000329516	3	0	3	0	1	1	0	0	0	13.5243	883.462	327.433	60.4699	134.25	52.9346	20.8453	0.407556	8.52941	843.5	303	47.9333	117.333	43.0526	14.2917	0.0763359	50790	0	0.213215	188.367	69.8134	12.8931	28.624	11.2864	4.44451	25.0172	0.0399725	0.0515039
ENST00000330331	5	0	3	0	1	1	0	0	0	6.50384	460.899	176.711	29.2327	77.9096	31.8752	16.8017	0.428241	2.97436	428.6	159.133	21.4706	65.65	24.3871	10.7692	0.0742942	50790	0	0.213215	98.2705	37.6773	6.23284	16.6115	6.79626	3.58237	13.9975	0.0714411	0.0876605
ENST00000329753	5	0	36	15	0	4	3	1	0	1.29252	128.218	51.8298	6.14543	12.8963	5.84884	0.902051	0.297119	0.176678	113.846	42.6538	3.10588	8.43902	3.3	0.131579	0.065445	50891.1	0.289409	0.213684	27.3981	11.0752	1.31318	2.75574	1.2498	0.192754	1.80328	2.21818	1.38218
ENST00000590297	1	0	4	2	1	3	2	0	0	0.577798	59.3872	25.7815	2.5472	7.00591	3.56218	0.896524	0.593988	0.088968	50.125	19.6562	0.574713	3.82927	1.63235	0.125313	0.0952381	50942.8	0.077575	0.213924	12.7043	5.51527	0.544906	1.49873	0.762035	0.191788	0.819171	3.66224	1.75111
ENST00000528033	1	0	12	4	0	1	1	0	0	0.62517	61.6574	25.4629	3.69201	9.16486	2.65672	2.81614	0.326382	0.100402	52.24	19.3125	1.3587	5.1	0.980392	0.980392	0.0683995	51260.8	0.157092	0.215399	13.2809	5.48467	0.795255	1.9741	0.572254	0.606593	1.09854	0.910303	0.606281
ENST00000521807	2	1	10	3	3	5	2	0	0	0.360659	46.5208	28.376	1.72948	4.43696	1.72099	0.986486	0.573346	0.071736	39.0278	23.5862	0.289017	1.97619	0.306748	0.15015	0.0883392	51355.9	0.105723	0.21584	10.041	6.12468	0.373291	0.957673	0.371459	0.212923	0.426541	11.7222	3.77314
ENST00000434783	3	72	563	301	17	26	9	0	2	6.49117	735.289	476.881	24.349	52.668	21.4144	6.90464	0.725387	3.29231	705.333	453.7	17.2632	42.375	16.1489	3.53192	0.124069	52308.4	0.631185	0.220255	161.951	105.036	5.36299	11.6004	4.71663	1.52078	9.33332	2.78572	2.19001
ENST00000335510	6	0	9	3	1	1	0	0	0	0.47597	36.5476	16.261	2.45397	6.22447	1.77836	1.99214	0.390031	0.0803858	28.7143	11.2286	0.520833	3.03659	0.337838	0.442478	0.0755287	52726.4	0.184491	0.222191	8.12056	3.61305	0.545251	1.38302	0.395136	0.442635	0.674703	1.48213	0.796592
ENST00000432305	2	0	4	4	0	0	0	0	0	0.511648	37.8458	15.5595	2.47937	5.98431	1.80548	1.69946	0.531004	0.0803858	29.1111	10.9167	0.649351	2.89474	0.357143	0.280899	0.0875657	52766.8	0.257078	0.222378	8.4161	3.46009	0.551358	1.33078	0.4015	0.377924	0.643727	0	0.273107
ENST00000374346	3	0	7	3	0	2	1	1	0	1.65714	112.574	40.0089	7.73926	22.6585	7.14763	7.77159	0.288567	0.295858	97.9412	31.4762	4.06667	16.5	4.17143	4.38776	0.067659	53128.2	0.0749833	0.224051	25.2224	8.96405	1.73399	5.07666	1.60144	1.74123	3.69685	0.541001	0.448297
ENST00000509599	1	0	7	3	0	2	1	1	0	1.65714	112.574	40.0089	7.73926	22.6273	7.14763	7.74041	0.288567	0.265957	97.4	31.75	4.20968	16.3182	4.27869	4.32308	0.0657895	53128.2	0.0749833	0.224051	25.2224	8.96405	1.73399	5.06968	1.60144	1.73425	3.65611	0.547029	0.448859
ENST00000502705	1	0	9	2	0	2	1	1	0	1.55566	107.083	35.9377	6.69936	18.3941	4.79814	6.89663	0.221275	0.22831	92.1176	28.5	3.20755	12.5161	1.95556	3.57778	0.0628931	53128.2	0.0556518	0.224051	23.9921	8.0519	1.501	4.12123	1.07503	1.5452	2.80426	0.713202	0.540982
ENST00000395722	3	0	9	2	0	2	1	1	0	1.55566	107.083	35.9377	6.69936	17.4747	4.79814	5.97717	0.221275	0.25	93.1539	28.0312	3.13559	11.75	2.2439	2.925	0.0625	53128.2	0.0556518	0.224051	23.9921	8.0519	1.501	3.91522	1.07503	1.33919	2.6326	0.759704	0.566223
ENST00000374339	3	0	9	2	0	2	1	1	0	3.10644	222.306	78.9531	13.923	34.6265	11.3376	9.366	0.221275	1.05732	201.556	67.4	8.6	26.4348	7.24138	5.45098	0.0632911	53128.2	0.0253315	0.224051	49.8081	17.6896	3.11946	7.75812	2.5402	2.09846	5.92275	0.337681	0.302732
ENST00000374342	2	0	9	2	0	2	1	1	0	2.01249	150.369	53.0456	9.1271	22.0269	6.11385	6.78599	0.221275	0.42735	134.636	43.8095	5.1746	15.2963	2.97297	3.28125	0.0631313	53128.2	0.0377034	0.224051	33.6905	11.8849	2.04494	4.93517	1.36982	1.52041	3.42716	0.583574	0.459967
ENST00000432622	1	1	21	11	3	4	0	1	0	0.770973	107.063	57.6832	3.94274	7.4115	1.60737	1.86139	0.391415	0.111857	96.04	50.08	1.47222	3.89744	0.26738	0.42735	0.075188	53177.6	0.190697	0.22428	24.0122	12.9372	0.884278	1.66225	0.360501	0.417473	0.874118	4.57604	2.08116
ENST00000565290	1	0	21	17	0	0	0	0	0	2.15112	181.58	77.7856	8.8397	23.7163	9.18728	5.6893	0.337474	0.454545	162.222	66.7143	4.48718	16.7407	5.53846	2.5	0.0713267	53569.6	0.218549	0.226094	41.054	17.5869	1.9986	5.36211	2.07719	1.28632	3.78498	0	0.0852936
ENST00000360423	7	0	21	17	0	0	0	0	0	2.10493	178.671	76.744	8.68704	24.3495	9.02399	6.63849	0.337474	0.42735	160.889	65.6923	4.81481	17.2857	5.55102	3.36842	0.0726744	53569.6	0.221516	0.226094	40.3964	17.3514	1.96409	5.50528	2.04027	1.50092	3.90819	0	0.0832601
ENST00000378675	3	2	43	23	3	6	3	0	0	2.54511	323.891	141.079	12.5174	34.0124	16.0175	5.47745	0.48195	0.806452	302.111	127	7.46341	26.5909	12.434	2.5	0.0853242	53646.5	0.163029	0.226449	73.3449	31.9473	2.83457	7.70209	3.62716	1.24036	6.02149	0.996431	0.792481
ENST00000400125	2	0	12	4	0	2	2	0	0	0.823535	64.653	28.0964	3.64662	9.09502	3.68792	1.76048	0.229407	0.112613	54.2105	21.7037	1.22727	5.35714	2	0.308642	0.0628931	54005.6	0.142367	0.22811	14.748	6.40905	0.831828	2.07466	0.84125	0.401581	1.22202	1.63664	0.971002
ENST00000354723	6	2	18	9	1	4	0	3	0	2.10493	178.671	76.744	8.68704	27.0633	9.02399	9.35226	0.337474	0.442478	160.083	65.5455	4.84849	20	5.44231	5.34043	0.070028	55414.2	0.117273	0.234613	41.9186	18.0052	2.03809	6.34941	2.11715	2.19416	4.69227	0.852467	0.656991
ENST00000395137	2	2	18	9	1	4	0	3	0	2.10493	178.671	76.744	8.68704	25.0793	9.02399	7.36828	0.337474	0.37594	160.5	66.2	4.625	18.037	5.55263	3.975	0.0691563	55414.2	0.117273	0.234613	41.9186	18.0052	2.03809	5.88394	2.11715	1.7287	4.23173	0.94524	0.704894
ENST00000355544	5	2	18	9	1	4	0	3	0	2.10493	178.671	76.744	8.68704	26.0001	9.02399	8.28907	0.337474	0.42735	160.909	65	4.81579	19	5.31481	4.45652	0.0712251	55414.2	0.117273	0.234613	41.9186	18.0052	2.03809	6.09997	2.11715	1.94473	4.45765	0.897333	0.681821
ENST00000376182	1	0	57	29	5	8	2	1	0	3.12954	243.583	101.401	14.9884	28.5767	10.723	2.8653	0.346701	1.05691	221.556	86.8182	9.78571	21.375	6.53846	1.06536	0.0707214	55472.4	0.285995	0.234882	57.2131	23.8171	3.5205	6.71214	2.51863	0.673007	5.0206	1.59344	1.17857
ENST00000414205	2	0	57	29	5	8	2	1	0	3.12954	243.583	101.401	14.9884	28.5767	10.723	2.8653	0.346701	1.02985	221.545	87.2143	9.75	21.5833	6.625	1.03571	0.0705219	55472.4	0.285995	0.234882	57.2131	23.8171	3.5205	6.71214	2.51863	0.673007	5.06953	1.57806	1.17857
ENST00000294652	8	0	4	3	0	3	1	2	0	0.805169	61.296	27.4095	3.6997	19.8942	4.01885	12.1757	0.576043	0.114416	51	21.1316	1.40741	14.1628	2.03077	7.66667	0.0931099	56121.8	0.109451	0.237875	14.5808	6.52003	0.880065	4.73233	0.955983	2.89628	3.36897	0.89048	0.668918
ENST00000378821	3	6	57	30	2	2	0	0	0	1.32135	136.365	78.0733	5.12353	9.10245	2.85961	1.1193	0.371921	0.208333	123.143	67.9412	2.2	5.03571	1.05263	0.165017	0.0736377	56883.9	0.384254	0.241382	32.916	18.8455	1.23673	2.19717	0.69026	0.27018	1.21553	1.64537	0.926898
ENST00000602967	1	1	114	66	6	13	7	0	0	4.23595	384.329	177.114	20.9268	44.8422	19.106	4.80945	0.536541	1.76364	357.333	160.667	14.1429	35.5294	13.6522	2.10526	0.0878735	57214.1	0.372641	0.2429	93.3536	43.021	5.08312	10.8922	4.64084	1.16822	8.63009	1.50636	1.18502
ENST00000593036	2	0	2	3	0	0	0	0	1	0.0396253	5.05673	2.69263	0.319824	1.53504	0.170196	1.04502	0.370069	0.0515464	3.05031	1.46939	0.0715308	0.247525	0.0607533	0.146199	0.0755287	57532	1.11415	0.244361	1.23567	0.657973	0.0781525	0.375102	0.0415893	0.255361	0.0604853	0	0.571362
ENST00000511769	1	0	8	2	0	2	1	1	0	3.07573	217.835	77.3256	13.5797	34.1277	11.2464	9.30161	0.221275	1.08904	197.25	66.1429	8.47826	26.15	7.21154	5.71429	0.0632111	57943.1	0.0258646	0.246248	53.6414	19.0413	3.34397	8.40388	2.76941	2.2905	6.43938	0.310589	0.280776
ENST00000513156	1	0	8	2	0	2	1	1	0	1.98178	145.898	51.4182	8.78385	21.5282	6.02269	6.72161	0.221275	0.364963	129.7	42.6364	4.65306	15.2812	3	3.33333	0.0636132	57943.1	0.0388968	0.246248	35.9271	12.6616	2.163	5.30126	1.48307	1.65518	3.76297	0.531494	0.430941
ENST00000509774	1	0	6	3	0	2	1	1	0	1.62643	108.103	38.3814	7.39601	21.2091	7.05648	6.75657	0.288567	0.268817	94.5263	30.4333	3.64444	14.72	4.19048	3.30189	0.065189	57943.1	0.0781628	0.246248	26.6201	9.45135	1.82125	5.22269	1.73764	1.66379	3.62477	0.551759	0.436858
ENST00000344620	6	0	21	17	0	2	0	2	0	2.10493	178.671	76.744	8.68704	26.0001	9.02399	8.28907	0.337474	0.45045	161.333	65.8889	4.82857	18.9091	5.38636	4.38095	0.070028	58004.8	0.221516	0.246531	44.0479	18.9198	2.14163	6.40984	2.22469	2.04352	4.66168	0.42903	0.361803
ENST00000395400	3	0	21	17	0	2	0	2	0	2.10493	178.671	76.744	8.68704	25.0793	9.02399	7.36828	0.337474	0.384615	161.579	65.4	4.71429	18.1739	5.43103	3.97222	0.069541	58004.8	0.221516	0.246531	44.0479	18.9198	2.14163	6.18283	2.22469	1.81651	4.48044	0.446385	0.374093
ENST00000557886	1	8	106	45	11	20	7	2	0	5.56932	293.656	126.939	16.4631	43.0526	19.1153	7.47422	0.266046	2.54688	270.778	112	10.5333	33.7778	13.25	4.18333	0.065703	58385.1	0.354502	0.248275	72.9074	31.5157	4.08737	10.6889	4.74586	1.85566	8.38618	2.38488	1.83217
ENST00000380751	5	0	1	1	1	2	1	0	0	0.506171	29.7434	9.17357	1.97089	7.35353	2.66806	2.71458	0.492534	0.0841751	22.3462	5.25926	0.342466	4.29577	1.28485	1.29139	0.0811688	58488.5	0.109009	0.248749	7.39865	2.28192	0.490256	1.82918	0.663678	0.675249	1.06857	1.87166	1.07334
ENST00000515303	1	0	16	13	2	5	2	1	1	0.562679	46.7816	20.6503	2.79315	8.94612	4.43562	1.71735	0.520632	0.0844595	38.0588	15.1622	1.02976	5.39535	2.47312	0.295858	0.0859107	58733	0.629532	0.249869	11.6893	5.15986	0.697921	2.23536	1.10832	0.429114	1.34813	3.70884	2.01071
ENST00000524906	1	0	2	3	1	4	0	3	0	0.318848	54.3694	19.6715	2.02266	6.31215	1.62151	2.66798	0.359576	0.0707214	46.68	14.7568	0.403226	3.25	1.01871	0.877193	0.0727802	58739.1	0.152505	0.249897	13.5868	4.91584	0.505456	1.57739	0.40521	0.666721	0.812165	4.92511	2.16618
ENST00000559949	1	53	119	57	7	11	4	0	0	5.36258	288.422	124.062	15.926	41.8072	18.407	7.47422	0.266046	2.15	265.091	109.286	10.2414	32.3043	12.2571	4.16949	0.0655308	58838	0.459447	0.25035	72.2065	31.059	3.98708	10.4664	4.6082	1.87117	8.0874	1.36014	1.04865
ENST00000533250	1	0	27	7	2	4	2	0	0	1.94028	152.093	56.8113	8.8115	17.1975	5.6083	2.77766	0.416308	0.331126	135	46.1818	4.55102	11.2121	2.68627	1.07263	0.0788643	59178.4	0.123215	0.251908	38.3135	14.3112	2.21968	4.33217	1.41277	0.699715	2.82442	1.41622	0.931258
ENST00000561437	1	1	4	0	0	0	0	0	0	0.0661503	8.54009	4.13786	0.398062	4.03045	0.538064	3.09432	0.347353	0.0529101	5.41509	2.53409	0.0765697	1.63077	0.0915751	1.16176	0.071736	60067.7	0	0.255972	2.18602	1.05917	0.101893	1.03168	0.137729	0.792059	0.417431	0	0.326439
ENST00000525590	2	1	58	25	4	6	1	1	0	5.54257	346.462	143.439	20.4358	56.9901	19.7872	16.7671	0.451045	2.45283	322	126	13.7778	46	13.68	11.2667	0.0822368	60080.5	0.17429	0.25603	88.7047	36.7248	5.23219	14.5912	5.06612	4.29287	11.7774	0.509451	0.430715
ENST00000562783	1	2	141	46	5	16	8	3	0	5.39374	330.242	135.776	19.9698	58.2419	21.3881	16.884	0.451045	2.24051	305.75	120.5	13.2105	48.0968	15.5	11.2143	0.0806452	60813.6	0.338794	0.259373	85.6558	35.2165	5.17962	15.1063	5.54748	4.37924	12.475	1.28257	1.05726
ENST00000398832	2	10	40	20	6	8	2	0	0	0.991313	145.123	60.8438	4.61932	8.15364	2.64246	0.891857	0.339496	0.147059	133	52.7222	1.79545	4.4375	1.25581	0.129199	0.0704225	60829.6	0.328711	0.259445	37.6514	15.7856	1.19846	2.11542	0.685574	0.231388	1.15129	6.94873	3.24995
ENST00000567767	1	1	29	19	3	5	2	0	2	0.781813	71.5675	39.8688	3.20022	8.2622	1.99583	3.06615	0.349941	0.105932	62	33.4444	1.09167	4.5	0.471698	1.02273	0.0718391	61050.8	0.476563	0.260452	18.6399	10.3839	0.833505	2.15191	0.519819	0.798585	1.17204	4.26608	2.07398
ENST00000380305	4	0	13	12	2	2	0	0	1	0.520634	57.016	31.752	2.6293	6.1344	1.75224	1.75286	0.524465	0.0841751	47.7647	25.3548	0.757576	3.30882	0.294118	1.07459	0.0846024	61160.2	0.377929	0.26095	14.8783	8.28568	0.686115	1.60077	0.457247	0.45741	0.863438	2.31632	1.19004
ENST00000573185	1	0	1	0	0	0	0	0	0	0.554058	45.7541	17.9035	4.04737	8.68504	1.8088	2.82887	0.386332	0.083612	36.1111	12.5667	1.50704	4.86207	0.333333	0.961538	0.0732064	61826	0	0.263976	12.078	4.7261	1.06841	2.29265	0.47748	0.746755	1.28347	0	0.179042
ENST00000454856	4	2	42	22	0	4	4	0	0	4.30882	276.286	105.27	18.4109	43.3304	15.3617	9.55778	0.222977	1.61905	253.083	91.6429	12.4643	34.087	10	5.47727	0.0632111	62175.2	0.208987	0.265561	73.3707	27.9555	4.8892	11.5068	4.07947	2.53817	9.05216	0.441883	0.374786
ENST00000479814	1	1	31	18	2	5	3	0	0	1.8049	212.456	87.9822	8.47704	27.0628	14.1361	4.44973	0.48195	0.285714	196.286	77.0625	4.45455	21.0938	11.4237	1.89796	0.0815661	63228.8	0.204587	0.270331	57.4334	23.7843	2.2916	7.31591	3.82141	1.2029	5.70229	0.876841	0.703693
ENST00000369323	3	0	50	17	4	6	0	2	0	6.23618	386.257	164.435	23.306	68.9749	26.5638	19.1051	0.458016	3.33333	357.923	146.8	16.3333	56.75	19.8095	13.1892	0.0793651	63634	0.103385	0.27216	105.124	44.7525	6.34296	18.7722	7.2296	5.19963	15.4451	0.388473	0.337274
ENST00000502254	1	0	5	2	0	2	1	1	0	1.11229	70.4323	25.9456	4.66741	14.2659	4.49098	5.10753	0.288567	0.146199	59.0588	19.3214	2.18487	9.05128	2.27523	2.20732	0.067659	64432.9	0.0770845	0.275758	19.4223	7.1547	1.28708	3.93395	1.23843	1.40844	2.49597	0.801293	0.563832
ENST00000605317	1	0	82	27	5	11	3	3	0	7.23871	449.186	189.831	27.3738	79.7025	32.0657	20.263	0.458016	3.72727	419	172.1	19.3	66.0833	25.0938	14	0.0783699	64788.8	0.142231	0.277358	124.585	52.6512	7.59233	22.1061	8.89368	5.6201	18.3287	0.600151	0.508712
ENST00000478381	1	0	8	2	0	2	1	1	0	0.705201	73.8958	34.4964	3.93833	11.5152	2.96916	4.60772	0.87536	0.10917	63.6667	27.95	1.5	7.16326	1.37903	2.13208	0.153374	65072.3	0.057977	0.27863	20.5896	9.61175	1.09734	3.20848	0.827297	1.28385	1.9959	1.00205	0.67413
ENST00000355414	2	0	75	28	1	5	3	1	0	1.16678	117.083	54.3045	5.04746	10.7505	3.98994	1.7131	0.30542	0.151976	102.545	45.7143	2.12222	6.45833	2.08148	0.352113	0.0688705	65638.9	0.515611	0.281168	32.92	15.2687	1.41918	3.0227	1.12184	0.481668	1.81588	2.75349	1.5613
ENST00000559942	1	1	6	0	0	0	0	0	0	0.100924	13.3969	7.24972	0.544247	4.26749	0.648496	3.07475	0.347353	0.0548246	9.28571	5.10309	0.0892857	1.72917	0.0986193	1.0873	0.0716332	66376.5	0	0.284462	3.81091	2.06227	0.154818	1.21394	0.184473	0.874651	0.491883	0	0.291725
ENST00000607690	1	0	5	2	0	1	1	0	0	0.519089	35.54	15.0448	2.19597	8.19252	3.17098	2.82556	0.398693	0.0868055	27.375	10.34	0.47619	5.01149	2.03968	0.980392	0.0765697	66472.8	0.132937	0.284891	10.125	4.28613	0.625614	2.33398	0.903384	0.804979	1.42773	0.700412	0.529292
ENST00000455764	2	0	31	15	13	18	5	0	0	0.654654	69.6863	27.784	9.7281	15.881	5.19026	0.962654	0.718044	0.0976562	58.9091	21.6522	5.60976	11	3.34737	0.140056	0.113895	66749	0.539879	0.286121	19.9387	7.9496	2.78342	4.5439	1.48505	0.275436	3.14733	5.71912	3.6678
ENST00000534094	1	0	64	25	1	6	3	2	0	1.97547	180.549	65.7497	10.2268	23.5206	7.54592	5.74784	0.427381	0.359712	162.533	54.4167	5.33333	16.2581	4.07042	2.71111	0.0792393	66776.1	0.38023	0.286242	51.6806	18.8203	2.92735	6.73259	2.15996	1.64528	4.65374	1.28928	0.89871
ENST00000604938	1	0	78	26	5	11	3	3	0	6.79414	423.125	180.73	25.736	77.7106	30.8945	21.0801	0.458016	3.16667	392.667	163.059	18.5263	65.3684	23.75	14.8077	0.0825083	67152.1	0.143861	0.287914	121.823	52.0346	7.40975	22.3739	8.89496	6.06924	18.8205	0.58447	0.502755
ENST00000439287	4	49	147	52	22	29	5	2	0	4.42392	256.573	112.662	14.2961	37.4003	15.6299	7.47422	0.266046	1.78	234.667	98.6667	8.87097	28.1429	10.3226	4.0274	0.0651042	67313.8	0.461559	0.288631	74.055	32.5177	4.12632	10.7949	4.51128	2.1573	8.12292	3.57015	2.6118
ENST00000448456	3	0	76	28	1	5	3	1	0	1.18128	118.121	54.4458	5.09273	10.8379	4.03206	1.7131	0.30542	0.161812	105.059	46.35	2.09091	6.45652	2.03937	0.324675	0.069541	67439.8	0.514273	0.28919	34.1593	15.7452	1.47277	3.13421	1.16603	0.495411	1.86716	2.67786	1.51339
ENST00000339388	5	0	78	26	5	11	3	3	0	6.62704	407.595	176.707	24.9535	76.2688	29.9529	21.3624	0.458016	3.16393	378	158.333	17.4211	64	22.9444	15.4333	0.08	67753.8	0.147137	0.290582	118.44	51.3477	7.25103	22.1623	8.70376	6.20752	18.5972	0.591486	0.50745
ENST00000427178	1	0	4	2	1	1	0	0	0	0.39966	40.613	27.1166	1.62837	3.28282	0.713858	0.940589	0.521984	0.0730994	34.0541	22.5278	0.251256	1.15966	0.106838	0.137741	0.0907441	68225.7	0.0737556	0.292668	11.8861	7.93616	0.476571	0.960775	0.208923	0.27528	0.339397	2.94641	1.02685
ENST00000400085	3	0	30	13	0	2	2	0	0	2.01926	152.569	56.5129	10.6104	22.3441	7.35518	4.37855	0.606462	0.46729	134.35	46.2941	5.675	15.7391	3.97059	1.68519	0.094518	68318.8	0.230036	0.293079	44.7147	16.5627	3.10967	6.54858	2.15565	1.28326	4.61281	0.433576	0.354681
ENST00000435358	1	1	28	14	2	4	2	0	0	1.65675	188.577	90.5061	7.3894	19.8202	9.87161	2.55918	0.48195	0.242718	171.778	79.5882	3.57143	14.2045	6.7907	0.694444	0.0830565	68746.8	0.154686	0.294965	55.6236	26.6962	2.17962	5.84627	2.91178	0.754868	4.18985	0.954688	0.709078
ENST00000558195	1	0	19	10	0	0	0	0	0	1.05225	78.8982	34.8525	3.86028	9.11147	3.27804	1.97315	0.23098	0.143678	67.3333	27.8261	1.35714	4.90625	1.13889	0.387597	0.0653595	69020.5	0.286923	0.296169	23.3672	10.3222	1.1433	2.69854	0.970854	0.584387	1.45308	0	0.156321
ENST00000444469	3	0	20	12	0	0	0	0	0	1.16691	173.521	103.177	5.34073	10.3068	4.11682	0.849226	0.357009	0.157729	158.529	91.4444	2.14706	6.09259	2.08696	0.126263	0.0724638	69141.5	0.116305	0.296701	51.4837	30.6126	1.5846	3.05803	1.22146	0.251966	1.80768	0	0.140527
ENST00000533679	1	0	2	3	1	5	0	4	0	0.318848	54.3694	19.6715	2.02266	8.21475	1.62151	4.57058	0.359576	0.069735	46.9286	14.9655	0.406504	4.86486	1.03125	2.25	0.0738552	69587.8	0.152505	0.298658	16.2379	5.87504	0.604084	2.4534	0.484277	1.36504	1.45293	3.44132	1.86226
ENST00000534459	1	0	2	3	1	5	0	4	0	0.318848	54.3694	19.6715	2.02266	7.32596	1.62151	3.68179	0.359576	0.0668449	46.8235	14.9615	0.403226	4.09231	1.01965	1.45122	0.0730994	69587.8	0.152505	0.298658	16.2379	5.87504	0.604084	2.18796	0.484277	1.0996	1.2222	4.09098	2.04616
ENST00000379357	5	0	41	21	1	1	0	0	0	1.92559	154.144	79.5597	7.5929	17.1724	4.80714	4.77237	0.416742	0.403226	136.727	69.2857	3.64444	11.3714	2	2.23864	0.0742942	69636.6	0.263953	0.298872	46.0693	23.7782	2.2693	5.13235	1.43672	1.42633	3.3986	0.294239	0.266319
ENST00000417803	1	0	2	1	0	2	0	2	0	0.0863129	12.1068	6.25267	0.371563	2.8399	0.709451	1.75889	0.380516	0.0545851	8.38597	4.27103	0.0727802	1.07345	0.105708	0.301205	0.0740741	69950	0.159932	0.300243	3.63498	1.87732	0.111559	0.85266	0.213008	0.528093	0.322294	6.20551	1.84821
ENST00000436901	1	0	58	32	5	7	2	0	0	1.02707	119.573	59.7888	5.13031	13.4953	5.20124	3.16379	0.518635	0.138122	105.231	51.0303	2.15873	9.21818	3.12069	1.18919	0.0837521	70150.8	0.535218	0.301119	36.0058	18.0036	1.54483	4.06371	1.56619	0.95268	2.77577	2.52182	1.6434
ENST00000448135	1	4	124	56	14	21	7	0	0	4.02639	370.011	172.178	19.6012	43.39	17.8633	5.92545	0.35827	1.48101	342.8	155.062	13.1667	33.8	12.75	2.90476	0.071736	70332	0.325245	0.30191	111.71	51.9823	5.91779	13.0999	5.39311	1.78895	10.2046	2.05791	1.5809
ENST00000578372	1	0	7	8	2	3	0	1	1	0.518795	54.813	25.2143	1.92024	4.18955	1.12362	1.14569	0.348607	0.0837521	46.7778	19.7857	0.292398	1.50877	0.16129	0.179211	0.071736	70417.9	0.31728	0.302284	16.5691	7.62189	0.580458	1.26643	0.339652	0.346323	0.456077	6.57783	1.98139
ENST00000340457	8	0	38	18	0	1	0	1	0	1.91477	154.193	79.6621	7.46913	17.0466	4.80514	4.77237	0.416742	0.373134	138.462	68.8889	3.93333	11.0625	2.15854	2.26882	0.0791139	71109.6	0.225954	0.30529	47.0734	24.32	2.28025	5.20416	1.46696	1.45695	3.37727	0.296097	0.262966
ENST00000451246	2	0	17	14	1	2	0	1	1	0.460408	56.504	31.9204	2.27048	6.35157	1.3553	2.72579	0.2754	0.0834725	47.2667	26	0.431034	3.34545	0.222222	1.28025	0.066313	71178.7	0.438591	0.305589	17.267	9.75454	0.693835	1.94097	0.414165	0.832973	1.02234	1.95631	1.02418
ENST00000380750	3	0	6	1	1	1	0	0	0	0.853923	52.1491	17.9479	3.34109	9.08971	2.99659	2.75203	0.51284	0.117371	41.7895	12.0465	1.19643	5.46939	1.35461	1.26452	0.0886525	71270.8	0.0557167	0.305988	15.957	5.49185	1.02233	2.78134	0.91692	0.842089	1.67357	0.597526	0.45713
ENST00000515588	1	0	6	1	1	1	0	0	0	0.762663	43.5425	15.9661	2.92172	6.53785	1.6999	1.91623	0.51284	0.106383	33.7647	10.4474	0.980392	3.14286	0.27027	0.387597	0.0877193	71270.8	0.0626328	0.305988	13.3235	4.88543	0.89401	2.0005	0.520148	0.586345	0.961677	1.03985	0.599879
ENST00000576027	1	0	10	5	0	2	1	1	1	0.179104	23.1152	14.2378	0.957377	2.23004	0.321538	0.951121	0.463357	0.0604595	18.2105	10.8421	0.137741	0.588235	0.0707214	0.145349	0.0814332	71604.8	0.351179	0.307433	7.10636	4.37716	0.294329	0.685586	0.0988513	0.292406	0.180843	11.0593	2.10866
ENST00000337845	7	0	20	12	1	2	0	1	0	1.32674	103.703	41.4145	6.96533	16.2069	4.61062	4.63098	0.228328	0.171233	90.2917	33.1765	3.35088	10.5238	2.06931	2.11765	0.0628931	71741.3	0.289753	0.308022	31.9427	12.7566	2.14548	4.99209	1.42017	1.42644	3.24156	0.616986	0.4552
ENST00000372321	1	4	118	54	12	18	6	0	0	3.60021	336.703	155.561	17.3482	39.6369	16.3633	5.92545	0.35827	1.29592	312.444	140.136	11.1351	30.7778	11.9643	3.04348	0.0747384	71896.1	0.347131	0.30869	103.937	48.02	5.3552	12.2355	5.05119	1.82913	9.50079	1.89458	1.45263
ENST00000602042	1	2	68	25	10	12	2	0	0	0.93332	104.048	42.4372	4.5025	8.92463	3.98959	0.432536	0.338986	0.137741	91.6429	35.1304	1.79592	5.1	1.87037	0.0783699	0.070028	71903.9	0.589105	0.308723	32.1219	13.1014	1.39003	2.75524	1.23168	0.133534	1.57449	7.62152	3.83996
ENST00000503851	1	0	4	2	0	2	1	1	0	1.08158	65.961	24.3181	4.32416	13.7671	4.39983	5.04315	0.288567	0.143678	54.0769	17.3448	1.63934	9.10714	2.12121	2.03797	0.0681199	72466.5	0.0822433	0.311143	20.5233	7.5664	1.34543	4.28355	1.36897	1.56914	2.83362	0.70581	0.522625
ENST00000424340	1	16	209	76	4	9	5	0	0	9.52916	755.59	304.01	34.2104	65.8193	25.5353	6.07361	0.326754	5.17073	718.429	282.625	25.5294	53.4286	18.8889	3.06742	0.0705219	72777.7	0.249992	0.312477	236.104	94.996	10.6899	20.567	7.97919	1.89786	16.6952	0.539078	0.450942
ENST00000517539	1	16	209	76	4	9	5	0	0	9.52916	755.59	304.01	34.2104	67.017	25.5353	7.27136	0.326754	5.31111	720	282.286	25.4286	54.1111	18.6957	3.91176	0.0687758	72777.7	0.249992	0.312477	236.104	94.996	10.6899	20.9413	7.97919	2.27213	16.9085	0.532278	0.443071
ENST00000538258	1	0	7	10	0	1	0	1	0	0.779082	82.8374	41.8567	3.42204	9.16709	2.92936	2.81569	0.243887	0.105042	70.75	34.8	1.16667	5.44186	1.06081	1.33588	0.0632111	72895.1	0.238911	0.312979	25.9264	13.1003	1.07103	2.86911	0.916829	0.881252	1.70319	0.587134	0.445222
ENST00000543125	1	0	7	10	0	1	0	1	0	1.55423	141.912	65.1006	6.99574	16.7195	5.8512	3.87252	0.243887	0.240385	125.667	55.7692	3.19149	11.4242	3.14667	2.04605	0.0640205	72895.1	0.153609	0.312979	44.4156	20.3751	2.18952	5.23284	1.8313	1.21202	3.57555	0.279677	0.26165
ENST00000424966	1	0	40	24	4	7	3	0	0	0.923836	65.6964	31.713	3.16773	9.50108	4.60982	1.72353	0.352343	0.134048	56	24.5833	1.12409	5.3617	2.1	0.3125	0.0708215	73245.2	0.756787	0.314475	20.6598	9.97294	0.99617	2.98785	1.44967	0.542008	1.68612	4.15155	2.15032
ENST00000429984	3	1	176	94	9	21	11	1	0	6.05469	502.051	226.871	28.2989	60.0186	25.878	5.84169	0.561682	2.525	469.5	205.6	20.4583	48.8947	19.3571	3.01942	0.0899281	73290.7	0.414333	0.314668	157.979	71.389	8.90478	18.8859	8.14297	1.8382	15.3856	1.36491	1.10905
ENST00000591167	1	0	15	4	0	1	1	0	0	0.556683	45.9982	20.7258	2.42789	6.17053	1.92054	1.8221	0.524218	0.0869565	36.4	14.9524	0.609756	2.88235	0.364963	0.318471	0.0881834	73367.7	0.192996	0.314997	14.4893	6.52856	0.764778	1.9437	0.604963	0.573955	0.907931	1.10141	0.613824
ENST00000445770	2	1	38	17	2	5	2	1	0	0.925652	82.9486	32.7141	4.7202	10.297	4.47749	1.0993	0.429023	0.123762	70.3636	25	2	6.14062	2.01905	0.159744	0.0775194	73795.1	0.519654	0.316814	26.2793	10.3643	1.49543	3.26223	1.41853	0.348275	1.94544	2.57012	1.4619
ENST00000378350	4	0	16	5	0	1	1	0	0	0.622557	51.9223	23.5517	2.67641	6.60305	1.97545	1.95118	0.524218	0.0934579	42.5556	17.2955	0.862069	3.25	0.431034	0.37037	0.0862069	74495.9	0.212299	0.31978	16.6037	7.53136	0.855864	2.11152	0.63171	0.62395	1.03929	0.9622	0.574377
ENST00000589079	1	0	18	5	0	1	1	0	0	0.657451	55.0235	24.7855	2.8885	6.84724	2.14294	1.8158	0.524218	0.095057	43.8889	18.4828	0.806452	3.25758	0.495049	0.34965	0.0917431	74685	0.201731	0.320577	17.6393	7.94568	0.925987	2.19507	0.68698	0.582104	1.04431	0.957574	0.556572
ENST00000607535	1	0	4	2	0	1	1	0	0	0.306925	27.3662	12.2385	1.38732	5.92556	2.74567	1.79257	0.398693	0.065445	20.7143	8.38776	0.204082	3.32432	1.77049	0.33557	0.0776397	74740.6	0.163419	0.320811	8.7794	3.92625	0.445069	1.90098	0.880841	0.575075	1.06648	0.937664	0.624744
ENST00000591637	1	0	20	4	0	2	2	0	0	0.656894	54.424	25.0278	2.91491	7.45762	2.62108	1.92163	0.342266	0.0984252	44.3	18.72	0.862069	3.77778	0.877193	0.4	0.0718391	74857.6	0.159822	0.321304	17.4866	8.04152	0.936572	2.39616	0.842162	0.617427	1.21381	1.6477	0.863212
ENST00000515707	1	1	21	5	1	2	0	1	1	0.392161	56.9769	23.8633	2.39938	7.49883	2.12799	2.97146	0.372497	0.0723589	48.0435	18.5769	0.490196	4	0.462963	1.05147	0.0757576	75192.4	0.209527	0.32271	18.387	7.70092	0.774304	2.41995	0.686722	0.95892	1.29084	1.54938	0.85618
ENST00000560913	1	1	9	0	0	0	0	0	0	0.185191	24.3968	12.3252	0.879741	2.91498	0.7501	1.28513	0.347353	0.0615764	18.92	9.05556	0.123457	1.01324	0.107527	0.192308	0.0712251	75587.1	0	0.324361	7.91336	3.9978	0.285354	0.945505	0.243303	0.416848	0.328657	0	0.3459
ENST00000379848	2	0	12	4	0	2	2	0	0	0.313243	29.2125	9.65811	1.37098	7.35949	2.41242	3.5761	0.35827	0.0672948	22.1333	5.60976	0.217391	4.36066	1.17808	1.62319	0.0745157	75872.9	0.41416	0.325553	9.51024	3.14423	0.446326	2.39591	0.785371	1.16421	1.41963	1.40882	0.863287
ENST00000505969	1	0	2	2	0	0	0	0	0	0.290713	29.9839	10.0337	1.94966	4.07838	1.19264	0.936082	0.380628	0.0668449	22.7	6.14894	0.381679	1.57812	0.182482	0.130548	0.0742942	75878.5	0.199328	0.325577	9.76205	3.26674	0.634763	1.32783	0.388297	0.304766	0.513801	0	0.273549
ENST00000465829	1	1	59	28	3	8	3	2	0	5.61748	547.86	264.963	22.2614	60.1974	18.7938	19.1422	0.30872	2.29851	520.273	245	15.25	48.75	13.25	13.25	0.0702247	75964	0.105675	0.325933	178.566	86.3601	7.25572	19.6203	6.1255	6.23907	15.8892	0.503486	0.422459
ENST00000377342	5	1	35	17	6	16	7	3	0	2.99431	179.68	73.1733	11.8916	33.1596	9.15937	12.1087	0.341122	1.05988	160.2	61.9091	7.16667	25.3913	5.40426	7.42424	0.0707214	76484.1	0.232325	0.328092	58.9514	24.0076	3.90154	10.8794	3.00511	3.97276	8.33068	1.92061	1.44999
ENST00000331289	4	1	34	16	0	0	0	0	0	1.30483	184.731	102.049	6.13685	10.89	3.91923	0.833911	0.445481	0.188679	169.733	92.3333	2.7907	6.25581	1.78571	0.111359	0.083612	76584.9	0.156788	0.328509	60.6858	33.5239	2.01601	3.57746	1.2875	0.273947	2.05509	0	0.122625
ENST00000568353	2	0	10	7	0	1	1	0	1	0.97938	94.4308	42.9734	4.57775	10.3467	2.92614	2.84278	0.253658	0.136612	81.75	35.0417	1.84314	6.10714	1.04317	1.05442	0.0650195	76621.3	0.162892	0.32866	31.0356	14.1236	1.50452	3.40053	0.961704	0.934306	2.00717	0.498213	0.384563
ENST00000306682	6	1	59	27	3	8	3	2	0	5.11578	502.503	243.973	20.2264	56.713	17.1653	19.3213	0.30872	2.27451	475.182	224.625	13.375	45.75	11.6923	13.45	0.067659	76757.8	0.110668	0.329224	165.436	80.3219	6.65901	18.6713	5.65122	6.36104	15.062	0.531138	0.443372
ENST00000503792	1	1	24	12	2	4	2	0	0	1.81621	198.16	85.0774	7.64249	21.8207	11.2226	2.95561	0.48195	0.306748	180.778	74.8235	3.7027	16.303	8.31148	1.06936	0.0823723	77201.2	0.141048	0.331051	65.6012	28.165	2.53005	7.22375	3.71524	0.978458	5.39713	0.741134	0.582618
ENST00000477374	1	0	33	16	5	9	2	2	0	0.876545	51.3037	22.4926	3.06024	11.355	3.55024	4.74451	0.472833	0.112867	40.7647	16	1.00667	6.51613	1.27103	2.09474	0.0848896	77296.5	0.711344	0.331443	17.0042	7.45502	1.01429	3.76353	1.1767	1.57253	2.15972	4.1672	2.2282
ENST00000510439	2	14	153	63	7	14	6	1	0	5.57089	304.769	133.003	16.3238	42.9488	19.2183	7.40668	0.266046	2.32353	279.667	118.083	10.3902	33.8	13.4706	4	0.0670241	77735.6	0.473675	0.333243	101.562	44.3221	5.43978	14.3124	6.40436	2.46822	11.2636	1.24294	0.978912
ENST00000541662	1	1	57	25	2	7	3	2	0	5.37855	515.594	248.637	20.9368	56.914	17.7302	18.247	0.30872	2.23636	485.75	227.75	14.3913	46.2941	12.2195	12.875	0.0675676	77768.9	0.100548	0.333378	171.888	82.8903	6.97986	18.9739	5.91088	6.08314	15.4335	0.45356	0.385131
ENST00000335083	5	0	29	18	1	1	0	0	0	0.904583	125.55	53.0653	5.54129	10.6638	4.17095	0.951597	0.401633	0.126263	113.167	44.7059	2.49123	6.46667	2.125	0.138504	0.078125	78299.8	0.339205	0.335543	42.1273	17.8057	1.85934	3.57818	1.39954	0.319302	2.16985	0.460862	0.367811
ENST00000356026	5	3	48	34	3	5	2	0	0	2.59956	309.873	159.521	12.4139	29.0835	10.262	6.40761	0.342627	0.704225	288	145.25	7.82609	21.2727	6.15942	3.10769	0.0721501	78539.2	0.213137	0.336515	104.277	53.6814	4.17745	9.78704	3.45333	2.15626	7.1586	0.69846	0.534653
ENST00000339303	5	0	0	0	0	2	0	2	0	1.40741	87.027	37.0669	4.85771	30.9341	3.02607	23.0504	0.264919	0.19685	75.2	29.6154	2.13187	23.1379	1.07746	16.1667	0.0658762	78701.3	0	0.337173	29.3431	12.4979	1.63789	10.4301	1.02031	7.77195	7.80147	0.256362	0.228725
ENST00000358438	5	0	19	9	0	3	1	2	0	1.14553	96.2951	45.5553	4.68908	11.2331	3.87308	2.67098	0.445081	0.154321	83.8824	37.9	2.09278	7.17241	2.05161	1.25532	0.0801282	78847.1	0.197562	0.337762	32.5249	15.3869	1.58379	3.79413	1.30818	0.902156	2.42257	1.23835	0.815066
ENST00000382878	3	1	50	30	6	6	0	0	0	0.907343	125.531	65.8969	4.51913	9.37203	2.00785	2.84505	0.413663	0.119904	113.316	56.9	1.91489	5.33333	0.434783	0.806452	0.0750751	78873.4	0.455257	0.337869	42.4131	22.2645	1.52687	3.16651	0.678389	0.961251	1.80197	3.3297	1.7728
ENST00000400677	3	3	80	40	2	3	1	0	0	2.59862	314.496	178.67	10.4964	20.6648	9.34663	0.821832	0.333803	0.684932	294.857	164.583	5.57895	14.5652	6.04918	0.114943	0.0690608	79058.1	0.223877	0.338615	106.493	60.5001	3.55423	6.99741	3.1649	0.278284	4.93199	0.608273	0.466828
ENST00000301200	2	0	37	15	5	5	0	0	0	0.966877	141.797	82.7525	5.56119	8.47604	1.18466	1.73018	0.591393	0.132275	128.875	73.4737	2.53704	4.75676	0.186567	0.344828	0.0972763	79346.7	0.181263	0.339778	48.1795	28.1174	1.88957	2.87997	0.40252	0.587878	1.61624	3.0936	1.62723
ENST00000517900	1	0	5	0	0	3	0	3	0	0.882623	59.3944	19.8858	3.96307	15.5946	4.87276	6.75873	0.384074	0.127551	49.1111	14.0769	1.32895	10.7097	2.76364	3.40323	0.0735294	79565.8	0	0.340658	20.2332	6.77425	1.35005	5.31241	1.65994	2.30241	3.64834	0.822293	0.60216
ENST00000565087	1	0	12	4	0	0	0	0	0	0.588118	39.3122	18.6209	2.08153	5.39706	1.46729	1.84824	0.39377	0.0880282	30.5556	13.0789	0.409836	2.5614	0.247525	0.4	0.0749625	80495.8	0.214812	0.344374	13.5381	6.41256	0.716824	1.85861	0.505298	0.636486	0.882081	0	0.211989
ENST00000569387	1	0	12	4	0	0	0	0	0	0.588118	39.3122	18.6209	2.08153	5.37071	1.46729	1.82189	0.39377	0.0907441	30.5882	13.2364	0.390625	2.53448	0.240385	0.359712	0.0742942	80495.8	0.214812	0.344374	13.5381	6.41256	0.716824	1.84953	0.505298	0.627411	0.872811	0	0.212808
ENST00000566055	1	0	12	4	0	0	0	0	0	0.588118	39.3122	18.6209	2.08153	5.37468	1.46729	1.82586	0.39377	0.0943396	30.5294	13.3684	0.403226	2.47458	0.25	0.378788	0.0740741	80495.8	0.214812	0.344374	13.5381	6.41256	0.716824	1.8509	0.505298	0.62878	0.85218	0	0.212684
ENST00000506542	1	0	2	0	1	2	0	1	0	0.488059	38.8365	12.967	2.23293	8.31415	2.29573	3.78549	0.576921	0.0782473	30.44	8.35417	0.4	4.97143	1.17712	1.98	0.0891266	80652	0	0.344995	13.3984	4.47356	0.770352	2.86834	0.792017	1.30598	1.71512	1.1661	0.742204
ENST00000599142	1	20	195	99	22	24	2	0	0	5.25229	509.81	263.619	27.8463	40.6955	11.9754	0.873788	0.410011	2.27941	481.5	241.5	20.0833	31.0833	7.74286	0.125945	0.0750751	80870.6	0.375542	0.345863	176.324	91.176	9.631	14.0751	4.14186	0.302211	10.7506	2.23244	1.68095
ENST00000479926	2	0	36	15	3	4	0	1	0	5.03043	341.365	144.572	20.3557	62.1757	24.4428	17.3772	0.352294	2.12941	313.417	128	14.1515	50.75	17.2727	11.3462	0.0727802	81539.6	0.103755	0.348507	118.968	50.3843	7.09412	21.6687	8.5185	6.05608	17.6867	0.226158	0.202989
ENST00000409248	4	1	45	22	4	4	0	0	0	0.853556	114.522	59.5678	4.11448	8.83426	1.87473	2.84505	0.413663	0.121065	102.375	51.625	1.49206	4.64286	0.367647	1.03333	0.0749625	81826.5	0.369327	0.349637	40.041	20.8271	1.43857	3.08878	0.655476	0.994733	1.62331	2.46409	1.25391
ENST00000452015	4	2	71	28	2	3	1	0	0	1.82286	276.962	129.758	8.85863	19.4587	6.86345	3.73663	0.347353	0.27933	258.333	117.875	4.7931	13.2286	4.15306	1.35366	0.0753012	82372.4	0.215786	0.351779	97.4293	45.6462	3.11628	6.84517	2.41442	1.31447	4.65354	0.644671	0.476504
ENST00000569659	1	2	39	15	3	4	1	0	0	5.0164	312.966	130.637	18.7844	54.3084	19.6877	15.8362	0.451045	2.18293	289.182	116.136	12.9565	43.9	14	10.3125	0.0813008	83132.3	0.114822	0.354748	111.024	46.3432	6.66374	19.2658	6.98418	5.61786	15.5734	0.256848	0.227666
ENST00000448387	2	2	39	15	3	4	1	0	0	5.38908	332.076	137.542	19.9413	58.187	21.418	16.8278	0.451045	2.48077	305.625	121.444	13	47.1154	15.6207	11.2778	0.0814332	83132.3	0.109057	0.354748	117.803	48.7928	7.07413	20.6417	7.59797	5.96961	16.7141	0.239319	0.212849
ENST00000427937	1	0	63	29	2	4	2	0	0	1.24562	166.008	89.6731	5.89053	9.79418	3.47842	0.425237	0.262722	0.153846	151.4	80.4483	2.97674	5.61364	1.21951	0.0789889	0.0648508	83187.8	0.323397	0.354964	58.927	31.8307	2.09093	3.47658	1.23471	0.150944	1.99264	2.00739	1.13162
ENST00000559314	1	1	13	0	0	0	0	0	0	0.295585	26.1954	12.7739	0.993895	5.01325	1.02087	2.99849	0.347353	0.0687758	20.6296	9.47727	0.132275	2.21591	0.137741	1.04511	0.0692521	83310.9	0	0.355444	9.311	4.5404	0.353274	1.78193	0.36286	1.0658	0.787631	0	0.219113
ENST00000524007	1	1	31	8	1	1	0	0	0	0.47822	82.7434	36.375	2.73296	7.41944	3.62424	1.06224	0.625777	0.0840336	72.4706	29.8	0.746269	4.44444	2.1875	0.160772	0.0922509	83361	0.219931	0.355639	29.4268	12.9364	0.971948	2.63864	1.28892	0.377774	1.58062	0.632664	0.477914
ENST00000522939	1	1	31	8	1	1	0	0	0	0.47822	82.7434	36.375	2.73296	7.44161	3.62424	1.0844	0.625777	0.0810373	72.625	30.2	0.735294	4.12281	2.10241	0.175439	0.0925926	83361	0.219931	0.355639	29.4268	12.9364	0.971948	2.64652	1.28892	0.385656	1.46623	0.682021	0.476716
ENST00000448048	2	1	167	60	3	10	6	1	1	4.6907	389.255	159.732	20.1031	45.1768	18.1839	6.8898	0.574627	1.97778	361.4	143.083	13.2857	36	12.6923	4.06897	0.093633	83790.1	0.37563	0.357308	139.084	57.0734	7.18299	16.142	6.49727	2.46178	12.8631	0.777417	0.630932
ENST00000327271	10	1	120	42	2	20	10	8	0	5.35704	330.241	137.462	20.0207	58.8751	21.9186	16.9358	0.451045	2.2875	304.727	121.667	13.6	47.5	15.8889	11.1765	0.0813008	83828.2	0.305539	0.357456	118.047	49.1367	7.15652	21.0453	7.83495	6.05381	16.9792	1.17791	0.951485
ENST00000409860	1	1	26	15	4	4	0	0	0	0.667018	81.512	44.5766	3.13041	7.80997	1.75005	2.92951	0.413663	0.10101	71.2105	37	1.00746	3.91667	0.333333	0.980392	0.075643	84102.2	0.3365	0.358521	29.2238	15.9816	1.12232	2.80004	0.62743	1.05029	1.40421	2.84858	1.36362
ENST00000409356	1	0	17	10	2	3	0	1	0	0.694522	81.6953	37.713	2.74761	9.03845	4.46824	1.8226	0.380516	0.0961538	71.2143	31.7812	0.833333	5.41861	2.19417	0.322581	0.0754148	84279.4	0.265161	0.359209	29.3457	13.5468	0.986966	3.24669	1.60503	0.654693	1.94641	1.5413	0.934157
ENST00000478048	1	0	4	9	1	3	1	1	0	0.832727	58.0385	28.898	3.3042	7.54279	2.35426	1.88433	0.357009	0.112108	48.125	22.4815	1.1129	3.75676	0.537634	0.364963	0.0732064	84391.4	0.31144	0.359644	20.8732	10.393	1.18834	2.71272	0.846695	0.677688	1.35109	2.22042	1.08942
ENST00000400845	3	3	323	108	36	53	16	1	1	5.60837	465.64	168.088	35.0053	62.4001	23.6849	3.70998	0.395093	2.46296	435.571	148.7	26.0476	50.4286	16.9231	1.47826	0.0740741	84446.3	0.642519	0.359857	167.564	60.4877	12.5969	22.4551	8.52316	1.33506	18.1471	2.92058	2.33064
ENST00000542910	1	1	37	11	3	5	2	0	1	1.18348	92.2627	44.594	4.0121	9.18891	4.73045	0.446366	0.371418	0.15625	80.4615	37.2857	1.43284	5.14	2.10638	0.0758725	0.0729927	84621.4	0.24667	0.360537	33.2641	16.0778	1.44651	3.31294	1.7055	0.160931	1.85316	2.6981	1.44246
ENST00000604894	1	0	56	21	4	6	1	1	0	3.64925	246.175	105.345	14.8655	48.3466	19.3811	14.0999	0.352294	1.17143	224.444	91	9.175	38.5294	14.0513	9.03226	0.0712251	84911.6	0.199345	0.361663	89.0323	38.0994	5.37631	17.4852	7.00944	5.09942	13.9347	0.430581	0.361409
ENST00000561538	1	0	30	16	2	7	4	1	0	0.641927	55.8471	22.8077	3.15017	7.33372	3.20349	0.980059	0.499066	0.0968992	46.1923	17.1395	1.12593	4.19718	1.47423	0.140449	0.0856164	85716.9	0.701518	0.364791	20.3725	8.32002	1.14915	2.67527	1.1686	0.357516	1.53109	4.5719	2.362
ENST00000342005	4	0	156	65	1	5	4	0	0	3.04535	268.054	115.572	14.0755	28.1132	13.0741	0.963594	0.337436	0.877193	244.857	101.364	8.57143	20.8571	9.3125	0.15015	0.069735	85864.8	0.562419	0.365366	97.9378	42.2262	5.1427	10.2716	4.77684	0.352064	7.62049	0.656126	0.510602
ENST00000591000	1	0	18	8	0	4	1	3	0	0.912669	70.4388	35.3291	3.27983	14.4475	2.79129	8.37641	0.375463	0.117925	59.2143	28.7143	1.03571	9.84615	1.22905	4.92105	0.0718391	85982.9	0.226442	0.365826	25.7683	12.9243	1.19985	5.28528	1.02112	3.06431	3.60198	1.1105	0.777836
ENST00000400702	4	0	14	3	0	2	2	0	0	0.428288	34.0873	15.8085	1.93746	4.7154	1.92906	0.848875	0.342266	0.0771605	26.1071	10.8148	0.359712	2.1087	0.403226	0.120482	0.0723589	86212.3	0.189771	0.36672	12.5005	5.79729	0.710505	1.72923	0.707426	0.311299	0.7733	2.58632	1.12146
ENST00000394463	2	0	14	9	0	1	0	1	0	0.556683	45.9982	20.7258	2.42789	6.17053	1.92054	1.8221	0.524218	0.0902527	36.375	15.1875	0.684932	3.04762	0.357143	0.344828	0.0863558	86401.4	0.434241	0.367457	16.9024	7.61585	0.892148	2.26741	0.705716	0.669544	1.11987	0.892961	0.542023
ENST00000337838	7	1	28	12	2	3	0	1	0	2.62043	147.757	60.2829	9.37835	30.314	8.12354	12.8121	0.451045	0.806452	131.429	50.1333	5.02174	22.3158	4.52381	8	0.0791139	86662.8	0.199061	0.368479	54.4455	22.213	3.45573	11.1701	2.99336	4.72099	8.22291	0.364834	0.299912
ENST00000370520	3	0	34	21	1	4	2	1	0	0.891817	128.914	62.8452	4.93369	11.0433	5.06606	1.04355	0.353357	0.113636	115.9	54.4737	2.07595	7.02597	2.9375	0.142857	0.0721501	87067.4	0.334155	0.370066	47.7065	23.2569	1.82579	4.08675	1.87478	0.386184	2.60008	1.53842	0.981086
ENST00000478296	1	3	307	99	33	48	14	1	1	5.25063	445.388	157.95	33.8871	58.4991	21.7803	2.83164	0.395093	2.36765	416.667	141	25.1579	47.4211	15.2286	0.980392	0.0738552	87071.1	0.626781	0.370081	164.829	58.4542	12.541	21.6494	8.06047	1.04793	17.5496	2.7351	2.18968
ENST00000422325	1	3	331	111	36	54	16	2	1	5.59613	468.26	168.396	35.3284	62.6447	23.6166	3.69964	0.395093	2.47761	439.111	150.909	26.375	50.4545	16.8571	1.31183	0.0744048	87195.5	0.65916	0.37057	173.523	62.4025	13.0916	23.2142	8.75162	1.37097	18.6969	2.88817	2.2982
ENST00000422806	1	1	79	44	0	0	0	0	0	2.78088	374.279	229.502	12.7724	23.8949	10.2555	0.867041	0.375217	0.943396	352.167	214	7.8	17.3636	6.5	0.121654	0.0740741	87282.4	0.19172	0.370912	138.824	85.1248	4.73742	8.86289	3.80388	0.321596	6.44038	0	0.0534023
ENST00000558058	1	1	19	3	0	0	0	0	0	0.381857	40.2974	18.578	1.41927	4.79033	1.22145	2.14961	0.347353	0.070028	33.36	14.5116	0.208333	2.1087	0.176678	0.561798	0.071736	87660.2	0.161482	0.372404	15.0069	6.9185	0.52854	1.78394	0.454874	0.800523	0.785286	0	0.21892
ENST00000377647	3	0	120	39	2	3	1	0	0	8.51581	712.876	294.77	42.3155	81.7427	36.5385	2.88875	0.398974	4.51282	675.6	272.75	32.1111	67.375	28.0435	1.08609	0.0757576	87830.9	0.132306	0.373081	265.96	109.973	15.7871	30.4966	13.6318	1.07774	25.1363	0.119349	0.112916
ENST00000409776	2	2	43	22	6	10	4	0	0	13.5899	861.391	312.254	60.3444	130.295	49.2833	20.6672	0.787462	8.53571	820.333	288	49.5385	114.333	39.48	14.125	0.13089	87837.7	0.0704555	0.373108	321.391	116.504	22.515	48.6141	18.388	7.71111	42.6586	0.234419	0.213788
ENST00000559485	1	2	43	22	6	10	4	0	0	13.5899	861.391	312.254	60.3444	130.295	49.2833	20.6672	0.787462	8.30232	818.667	287.333	47.9412	112.667	40	14.7857	0.125	87889.3	0.0704555	0.373313	321.568	116.568	22.5273	48.6408	18.3981	7.71534	42.0599	0.237756	0.213672
ENST00000239761	3	0	113	62	1	3	2	0	0	10.1971	755.959	296.275	47.7745	136.58	59.4254	29.3802	0.469282	5.73529	720	272.667	37.2667	119.308	49.4091	21.5833	0.0854701	87921.1	0.209265	0.373439	282.304	110.641	17.8408	51.0043	22.1917	10.9717	44.5541	0.0673338	0.0679555
ENST00000369228	5	0	74	27	1	9	6	2	0	6.75744	423.67	180.669	25.7548	73.9383	30.7182	17.4653	0.458016	3.25	394.286	162.571	18.0556	61.2	23.3667	11.6	0.0789889	88532.2	0.149445	0.37588	159.249	67.9099	9.68073	27.792	11.5464	6.56485	23.0039	0.391238	0.335784
ENST00000529996	1	0	64	39	6	9	3	0	1	1.54327	207.483	105.684	7.09861	14.7624	5.82736	1.83641	0.375732	0.232558	190.857	94.5417	3.4717	9.9375	3.35714	0.390625	0.0737463	88571.8	0.369024	0.37604	78.0217	39.7414	2.66936	5.55124	2.19132	0.690564	3.73689	2.40842	1.56993
ENST00000569631	1	0	44	19	5	8	3	0	0	0.583997	71.6228	30.5393	2.89758	7.00232	3.20985	0.894891	0.515073	0.0904159	61.7647	24.4706	0.892857	4.01205	1.49462	0.133333	0.085034	89681.4	0.622149	0.38055	27.2561	11.6217	1.10268	2.66474	1.22151	0.340551	1.52679	5.23976	2.68585
ENST00000526123	1	0	11	5	1	2	0	1	0	0.495981	44.9219	17.2812	2.21119	8.00105	2.22703	3.56283	0.251708	0.0809061	36.4211	12.3243	0.495049	4.56	0.510204	1.67123	0.0658762	89769.4	0.289331	0.380913	17.1113	6.58264	0.842271	3.0477	0.848304	1.35713	1.73696	1.15144	0.704681
ENST00000396008	2	0	50	13	5	12	6	1	0	0.855253	101.706	41.9326	4.21804	11.6444	6.32803	1.09832	0.484189	0.120192	89.0714	33.9444	1.47692	8	4.30435	0.161812	0.0807754	90020.6	0.310021	0.381951	38.8466	16.0162	1.61108	4.44759	2.417	0.419505	3.05561	3.92721	2.52648
ENST00000333761	1	0	50	13	5	12	6	1	0	0.855253	101.706	41.9326	4.21804	11.6444	6.32803	1.09832	0.484189	0.11655	90.4706	34.5185	1.52941	7.78378	4.4026	0.153846	0.0844595	90020.6	0.310021	0.381951	38.8466	16.0162	1.61108	4.44759	2.417	0.419505	2.97302	4.03629	2.52648
ENST00000421828	2	0	25	14	3	6	2	1	0	0.638604	64.008	26.8855	2.79737	8.13251	3.50661	1.82853	0.177088	0.0961538	54.4	20.76	0.862069	4.54717	1.59459	0.344828	0.058548	90029.8	0.520726	0.381989	24.4504	10.27	1.06857	3.10653	1.33949	0.698478	1.73697	3.45429	1.80229
ENST00000544078	2	0	25	14	3	6	2	1	0	0.638604	64.008	26.8855	2.79737	9.0513	3.50661	2.74732	0.177088	0.095057	54.7333	21.2903	1.01212	5.2069	1.57534	0.847458	0.059453	90029.8	0.520726	0.381989	24.4504	10.27	1.06857	3.4575	1.33949	1.04945	1.98898	3.01662	1.64245
ENST00000506970	2	1	45	18	3	6	2	1	0	1.48241	159.323	84.8443	5.73376	12.8071	6.2529	0.820468	0.425478	0.225225	145.389	75.6667	2.55172	7.82051	3.49206	0.125945	0.0780031	91436.8	0.212153	0.387918	61.8044	32.9126	2.22423	4.96812	2.42561	0.318274	3.03372	1.97777	1.18871
ENST00000524571	2	0	39	14	2	6	3	1	0	0.64469	61.2748	29.2954	2.86777	7.44345	2.58919	1.98649	0.36789	0.0884956	52.0588	22.619	0.943396	4.05063	0.925926	0.458716	0.0718391	91503.6	0.477891	0.388204	23.7871	11.3726	1.11328	2.88958	1.00513	0.771162	1.57247	3.81565	1.91764
ENST00000562387	1	2	48	26	6	7	1	0	2	1.10423	80.8048	42.559	3.87403	8.76825	2.47994	2.41429	0.349941	0.154321	68.8333	34.72	1.32979	4.97297	0.757576	0.657895	0.0734214	91648.9	0.610917	0.389012	31.434	16.556	1.50704	3.41095	0.964726	0.939186	1.93454	3.61842	1.91769
ENST00000550538	1	2	28	30	0	6	6	0	0	2.99799	296.739	132.005	13.5809	29.8071	12.2649	3.96129	0.396329	1.08088	273.889	118.333	8.47727	22.2069	8.13725	1.73585	0.0763359	91760.6	0.227265	0.389654	115.626	51.4361	5.29184	11.6144	4.77906	1.54353	8.653	0.693401	0.53655
ENST00000562014	1	0	41	19	1	4	3	0	0	1.46231	127.017	58.5661	6.89067	16.7889	7.17882	2.71945	0.39377	0.210084	111.375	48.2581	3.46808	11.4324	4.01515	0.833333	0.0763359	92140.6	0.32442	0.391453	49.7211	22.9259	2.69737	6.57208	2.81017	1.06454	4.47526	0.893802	0.636305
ENST00000394453	1	1	91	33	2	7	5	0	0	3.67924	337.965	143.503	15.7107	46.477	20.4068	10.3596	0.497165	1.30435	314	129.167	10.0513	37.5	15.0789	6.26829	0.0829187	92146.3	0.229961	0.391487	132.309	56.1795	6.15052	18.1952	7.989	4.05564	14.6808	0.476814	0.401173
ENST00000341264	6	1	91	33	2	7	5	0	0	3.80767	352.143	150.398	16.4282	49.7117	20.8143	12.4692	0.497165	1.38554	327.182	134.778	10.3636	39.4	15.3214	7.65854	0.0863558	92146.3	0.219417	0.391487	137.86	58.879	6.43142	19.4615	8.14854	4.88153	15.4246	0.45382	0.375723
ENST00000565922	1	0	25	7	1	1	0	0	1	0.335875	45.6071	24.296	1.97241	3.6668	1.33189	0.362497	0.355539	0.0711238	37.6667	19.1622	0.34965	1.25974	0.211864	0.0718391	0.0750751	92229.6	0.288114	0.391955	17.8759	9.52292	0.773097	1.43722	0.522039	0.142083	0.493761	2.02527	0.774306
ENST00000360086	4	0	25	7	1	1	0	0	1	0.335875	45.6071	24.296	1.97241	4.59567	1.33189	1.29137	0.355539	0.0728863	37.5263	19.3684	0.344828	1.97222	0.212766	0.204918	0.0716332	92229.6	0.288114	0.391955	17.8759	9.52292	0.773097	1.8013	0.522039	0.506161	0.773022	1.29362	0.651807
ENST00000381697	2	8	174	71	23	31	6	2	0	5.6115	471.14	207.621	25.9542	56.0598	24.2639	5.84169	0.561682	2.39286	442.1	188.75	17.9615	44.9091	17.8333	2.7907	0.0954199	92572.2	0.34197	0.393491	185.389	81.6969	10.2127	22.059	9.54764	2.29865	17.6713	1.75425	1.39634
ENST00000547305	1	0	4	1	0	0	0	0	0	0.305591	28.7304	12.1315	1.49538	4.67787	1.31843	1.86406	0.418543	0.0699301	21.4333	8.31818	0.224215	2.02	0.193798	0.393701	0.075188	92710.4	0.0824303	0.394111	11.323	4.78114	0.589346	1.8436	0.519605	0.734647	0.796103	0	0.213347
ENST00000521923	1	1	15	5	2	7	2	3	1	0.645154	46.994	18.7059	2.67029	11.1228	3.89399	4.55855	0.466103	0.0934579	37.8421	13.087	0.724638	7.15789	2.03846	2.37931	0.0806452	92851	0.267295	0.394728	18.5498	7.38375	1.05404	4.3905	1.53707	1.79939	2.82542	2.47751	1.53359
ENST00000448436	2	0	50	24	1	6	3	2	1	0.461784	43.9033	19.1904	2.72569	5.56514	1.97934	0.860115	0.577023	0.0827815	34.8	13.7241	0.877193	2.84091	1.08723	0.121951	0.0912409	93051.5	1.25063	0.395666	17.3711	7.59298	1.07846	2.20194	0.783158	0.340319	1.12405	5.33783	2.40568
ENST00000377548	2	0	50	24	1	6	3	2	1	0.461784	43.9033	19.1904	2.72569	6.63772	1.97934	1.93269	0.577023	0.0803858	35.2333	13.8696	0.694444	3.36923	1.0423	0.396825	0.0924214	93051.5	1.25063	0.395666	17.3711	7.59298	1.07846	2.62632	0.783158	0.764702	1.33309	4.50082	2.07912
ENST00000326961	6	0	52	22	1	4	3	0	0	1.07252	122.945	61.4219	4.62335	10.9663	5.29646	1.0465	0.571631	0.144092	110.6	52.7333	2.01869	7.04615	3.14414	0.162866	0.0912409	93445	0.358179	0.397537	48.8752	24.4175	1.83795	4.35951	2.10554	0.416023	2.80111	1.42801	0.926019
ENST00000333432	6	0	17	6	0	2	0	2	0	0.855269	67.8792	28.5774	3.20168	9.79627	3.00755	3.58703	0.420926	0.129534	57.0714	22.1212	1.025	6.03125	1.36842	1.61728	0.0787402	93511.5	0.209956	0.397864	27.0067	11.3699	1.27384	3.89758	1.1966	1.42715	2.39962	0.833466	0.568494
ENST00000504333	1	0	35	11	3	6	1	2	0	0.834134	62.5247	26.2767	3.13135	11.0835	4.8955	3.05667	0.377646	0.113379	51.4615	19.6667	1.11972	7.01695	2.86	1.07031	0.0730994	93690.9	0.418622	0.398663	24.9263	10.4755	1.24836	4.41859	1.95165	1.21858	2.7974	2.14485	1.32152
ENST00000377601	2	1	64	20	8	13	3	2	0	6.44124	416.827	159.632	29.6954	66.3451	23.3844	13.2653	0.17689	3.07937	388.429	142.667	20.8095	54.4667	17.125	8.34783	0.0603136	93771.7	0.125288	0.399024	166.324	63.6968	11.8492	26.4733	9.33094	5.29316	21.7335	0.598155	0.500496
ENST00000425119	2	0	158	66	6	12	5	1	0	4.67783	386.002	159.186	19.9542	45.4868	18.6428	6.8898	0.847098	1.85714	357.75	143	13.7391	36.125	13.4848	3.92105	0.13624	93840.3	0.41461	0.399331	154.142	63.5677	7.96831	18.1643	7.44465	2.75131	14.4258	0.831842	0.669729
ENST00000539903	1	0	20	12	2	5	0	3	1	2.09962	151.622	62.0046	8.87995	28.565	8.09813	11.5869	0.313719	0.434783	135.45	51.4138	4.88889	21.3333	4.75	7	0.0711238	94616.9	0.193534	0.40288	61.0856	24.9804	3.57755	11.5082	3.26257	4.66812	8.59476	0.58175	0.458019
ENST00000594385	1	0	16	7	0	1	0	1	0	0.594335	47.3576	21.2225	2.69985	5.99568	2.31592	0.97991	0.552721	0.0881834	38.2	15.3529	0.60241	2.76316	0.543478	0.148368	0.08726	94735.7	0.329839	0.403468	19.1073	8.56259	1.0893	2.41907	0.9344	0.395362	1.11485	0.896985	0.513863
ENST00000465545	1	2	45	20	3	4	0	1	0	1.1017	85.0427	39.2111	5.18142	10.6827	4.52242	0.978848	0.536541	0.16129	73	31.7	2.15476	6.25532	2.08547	0.155279	0.0892857	95148.5	0.51006	0.405398	34.4762	15.8961	2.10054	4.33074	1.83338	0.396823	2.5359	1.57735	0.931534
ENST00000309608	5	0	61	24	2	7	2	3	0	0.951175	97.5554	44.4398	5.16799	13.6081	3.73572	4.70435	0.416742	0.127551	85.625	36.4545	2.41667	8.63889	1.32927	2.13636	0.0798722	95187	0.540056	0.405579	39.5664	18.0238	2.09603	5.51914	1.51513	1.90798	3.50375	1.99786	1.24603
ENST00000361071	5	0	55	23	3	7	2	2	0	3.16847	226.796	97.8181	13.2111	38.1727	10.7851	14.1765	0.727786	1.10078	205.625	85.0556	7.875	28.8333	6.60606	9.15789	0.117371	95309.8	0.23513	0.406226	92.1303	39.7363	5.36668	15.5068	4.3812	5.75888	11.7129	0.597634	0.468552
ENST00000451409	1	7	157	70	4	5	1	0	0	9.25265	684.316	276.743	29.6791	54.4566	18.3361	6.4414	0.326754	5.17308	652.75	255.5	20.8182	43.2632	12.9355	3.30667	0.0684932	95310.2	0.252942	0.406228	277.988	112.421	12.0565	22.1218	7.44863	2.61668	17.5747	0.2845	0.243128
ENST00000422211	2	0	15	9	2	3	0	1	0	0.63029	51.3983	22.4559	2.57529	8.50023	3.22021	2.70473	0.390994	0.0959693	41.9333	16.7667	0.694444	4.94118	1.46809	1.26543	0.0719425	95548.4	0.400785	0.40735	20.9371	9.14741	1.04904	3.46257	1.31175	1.10177	2.01279	1.49047	0.883266
ENST00000526623	1	0	68	32	8	14	5	1	0	1.55701	200.971	96.5528	9.19508	14.9632	4.84815	0.920008	0.599518	0.226244	183.8	84.4375	5.03125	9.5625	2.47692	0.12987	0.0968992	96032.5	0.331425	0.40974	82.346	39.5615	3.76759	6.13104	1.98648	0.376964	3.91814	3.57313	2.18669
ENST00000374716	4	0	42	15	4	5	1	0	0	1.05038	67.5695	25.1779	5.476	13.1837	4.64257	3.06517	0.469021	0.139665	55.1667	18.8333	2.52308	8.12121	2.07447	1.10145	0.0801282	96298.3	0.595759	0.411068	27.7757	10.3498	2.25101	5.41941	1.90841	1.25999	3.33837	1.49774	0.929147
ENST00000376325	4	6	87	66	2	2	0	0	0	3.4963	455.203	249.278	17.7272	30.5138	10.2295	2.55719	0.353121	1.07826	429.8	231.333	11.7742	23.0357	6.55556	0.793651	0.0712251	96524.8	0.264764	0.412132	187.603	102.735	7.30593	12.5757	4.21589	1.0539	9.49375	0.210665	0.191194
ENST00000229824	8	7	159	74	8	17	7	2	0	6.25543	524.091	233.064	27.9589	60.1396	23.6925	8.48817	0.523989	3.02469	493.857	212.5	20.2	48.8125	17.4839	4.78571	0.0877193	96654.1	0.31751	0.412741	216.314	96.195	11.5398	24.8221	9.77888	3.50342	20.1469	0.843801	0.691097
ENST00000456183	2	1	76	35	3	5	2	0	0	8.51688	712.732	293.002	42.3125	81.6912	36.49	2.88875	0.398974	4.59524	674	268.222	32.4211	67.75	27.8947	0.980392	0.0742942	97215.9	0.119453	0.415436	296.095	121.724	17.5781	33.9375	15.1593	1.20009	28.1458	0.177646	0.15971
ENST00000533513	1	0	64	28	2	11	7	2	0	0.977747	97.5308	47.6418	5.42626	13.6124	4.29479	3.89131	0.36789	0.136612	85.3636	39.3103	2.23881	8.45238	1.68	1.41975	0.0750751	97455.4	0.58772	0.416636	40.6348	19.8493	2.26077	5.67139	1.78936	1.62126	3.52156	3.12361	1.86344
ENST00000422563	2	5	83	36	5	10	4	1	0	2.43271	133.835	60.6365	6.46623	19.8882	8.97276	4.44918	0.266046	0.632911	118.833	49.7059	3.02857	13.8261	5.14545	2.14433	0.0648508	97573.5	0.593702	0.417202	55.8362	25.2977	2.69773	8.29739	3.74346	1.85621	5.76828	1.73362	1.19354
ENST00000320248	3	12	173	133	7	10	3	0	0	3.96767	586.992	331.611	19.3602	35.5817	15.2667	0.954749	0.491048	1.47458	558.5	312	13	27.36	10.1707	0.136986	0.0838926	98113.7	0.401072	0.419814	246.427	139.215	8.12768	14.9377	6.40918	0.400817	11.4861	0.870617	0.680154
ENST00000588929	1	0	16	7	0	2	2	0	0	0.549477	46.9983	23.0214	2.4992	6.68052	2.28551	1.89581	0.429023	0.0875657	38.0769	17.2286	0.561798	3.33333	0.625	0.37594	0.0766871	98220.9	0.304065	0.420423	19.7592	9.67874	1.05072	2.80865	0.960883	0.797041	1.40141	1.42713	0.755596
ENST00000371542	3	9	122	52	8	12	4	0	0	2.10239	287.004	168.644	10.0639	18.1975	7.11818	1.01537	0.378951	0.37594	267.167	153.643	5.6087	12.5588	4.03798	0.144092	0.0728863	98283.4	0.308342	0.420728	120.751	70.9532	4.23419	7.6562	2.99482	0.427193	5.28385	2.27107	1.53258
ENST00000547573	1	0	15	6	1	1	0	0	0	0.471483	55.7794	29.2401	2.36692	6.18497	2.80955	1.00851	0.451638	0.0798722	47.0357	23.5455	0.574713	3.11111	1.26543	0.149701	0.0783699	98462.6	0.205197	0.421643	23.519	12.3289	0.997993	2.60785	1.18462	0.425231	1.31178	0.762325	0.482649
ENST00000376121	3	0	65	33	2	6	4	0	0	2.86014	243.117	101.459	14.1027	27.6667	11.6393	1.92473	0.451421	0.833333	220.889	87.6364	8.52381	20.0345	7.10714	0.37594	0.0789889	98526.4	0.325253	0.421955	102.585	42.8113	5.9507	11.6741	4.91127	0.812151	8.45365	0.709752	0.533919
ENST00000453464	2	1	132	60	8	11	3	0	0	1.58784	186.773	88.4345	8.71284	14.4562	4.87696	0.86644	0.444014	0.263158	170.222	77.4545	4.73333	9.24445	2.04819	0.129199	0.0805153	98755.1	0.678469	0.423098	79.0231	37.4164	3.68638	6.1164	2.06343	0.366589	3.9113	2.81236	1.7381
ENST00000254835	2	1	40	16	2	5	3	0	0	6.44094	416.831	159.776	29.7153	66.4651	23.4846	13.2653	0.17689	2.925	389.25	141.75	21.5625	54.1111	16.6061	8.44444	0.0584795	98967.8	0.10014	0.424156	176.801	67.77	12.6039	28.1916	9.96114	5.62656	22.9516	0.21785	0.191694
ENST00000602930	1	0	147	61	6	12	5	1	0	4.5637	371.3	152.612	19.4731	46.3318	18.1724	8.68629	0.847098	1.95745	345.625	136.667	13.4783	37.1765	12.84	5.17021	0.135501	99127.1	0.399706	0.424952	157.785	64.8529	8.27515	19.6888	7.72238	3.69125	15.7982	0.75958	0.619156
ENST00000448022	1	0	15	10	0	1	0	1	0	0.24287	33.6888	21.3456	1.34847	3.96574	0.564844	2.05242	0.347842	0.0623441	27.2571	17.2609	0.192308	1.49254	0.0910747	0.446429	0.0702247	99659.8	0.468481	0.427638	14.4066	9.1282	0.576659	1.6959	0.241549	0.877694	0.638266	1.56674	0.68309
ENST00000423503	1	0	15	10	0	1	0	1	0	0.24287	33.6888	21.3456	1.34847	3.06263	0.564844	1.14931	0.347842	0.0650195	27.1818	17.4082	0.180505	1.0625	0.0927644	0.17301	0.0705219	99659.8	0.468481	0.427638	14.4066	9.1282	0.576659	1.3097	0.241549	0.491489	0.454366	2.20087	0.828868
ENST00000346587	4	0	72	36	7	9	1	1	0	1.6385	137.111	58.9468	7.64017	17.5983	5.34823	4.60993	0.327983	0.242718	120.375	50.0303	3.86111	11.5385	2.42188	2.072	0.0693481	99777.3	0.61072	0.428227	58.7146	25.2426	3.27173	7.53608	2.29026	1.9741	4.94108	1.82146	1.18217
ENST00000539422	1	27	458	205	31	36	4	1	0	9.06074	903.574	452.764	48.4755	76.8225	24.8643	3.48265	0.410011	4.94595	866.375	426.375	37.8571	64.2381	18.8	1.27473	0.0754148	99807.7	0.452774	0.42838	387.073	193.955	20.7659	32.9092	10.6514	1.4919	27.5183	1.30822	1.09251
ENST00000454519	3	1	60	24	2	6	3	1	0	3.80469	351.368	150.594	16.3988	49.7032	20.8352	12.4692	0.497165	1.33333	326.143	134.917	10.3684	40.05	15.5217	7.77419	0.0860585	100012	0.159369	0.429461	150.899	64.6741	7.04264	21.3456	8.94791	5.35503	17.1999	0.348839	0.297543
ENST00000398801	3	1	60	24	2	6	3	1	0	3.80469	351.368	150.594	16.3988	48.6759	20.8352	11.4419	0.497165	1.23913	327.4	135.083	9.96875	39.1579	15.5172	7	0.0884956	100012	0.159369	0.429461	150.899	64.6741	7.04264	20.9044	8.94791	4.91385	16.8168	0.356786	0.303676
ENST00000599802	1	0	8	5	2	4	1	1	0	0.155565	15.9061	7.577	0.696864	2.39594	0.750961	0.948111	0.376817	0.0589623	11.2121	5.04444	0.103306	0.714286	0.117647	0.129199	0.0761035	100243	0.659892	0.430693	6.85065	3.26336	0.300135	1.03191	0.323434	0.408345	0.307638	13.0023	2.9375
ENST00000326592	9	2	189	87	7	19	8	4	0	3.44699	284.073	124.769	14.9037	35.5472	11.8684	8.77511	0.63372	1.07477	260.818	110.429	9.58537	27.1724	7.39474	5	0.101215	100338	0.697287	0.431203	122.493	53.8008	6.42652	15.328	5.11767	3.78385	11.7168	1.6216	1.23199
ENST00000484210	1	0	3	3	2	4	2	0	0	0.26397	21.6367	8.16715	1.38211	4.50282	2.19632	0.924397	0.424192	0.0668449	15.2667	4.44898	0.193798	2.25882	1.08519	0.13587	0.0772798	100462	0.367325	0.431893	9.34476	3.52734	0.596923	1.94474	0.948574	0.399241	0.975571	4.10016	1.84069
ENST00000512675	1	1	19	10	1	1	0	0	0	0.322735	35.2334	16.5778	1.73129	4.68405	1.05052	1.90223	0.352665	0.0672043	27.44	12.1042	0.26455	2.1134	0.165017	0.362319	0.0737463	100494	0.603215	0.432057	15.2228	7.16256	0.748015	2.02377	0.453886	0.821873	0.91311	1.09516	0.594348
ENST00000396293	1	0	70	36	6	8	1	1	0	1.53892	129.435	56.4253	7.21176	15.8821	4.98041	3.68998	0.327983	0.245098	114.286	46.9	3.42593	10.2619	2.17204	1.34722	0.0706215	100532	0.638012	0.432251	55.9483	24.3899	3.11729	6.86508	2.15279	1.595	4.43572	1.80354	1.15409
ENST00000360171	6	1	43	24	6	17	8	3	0	3.11638	189.222	76.0563	12.4777	34.7023	9.62493	12.5996	0.341122	1.02439	170.111	64	7.44186	26.2692	5.82143	7.67647	0.069735	100643	0.315556	0.432816	81.8984	32.9183	5.40056	15.0197	4.16582	5.45331	11.3697	1.4952	1.1276
ENST00000542137	1	1	42	17	0	2	2	0	0	1.15153	88.1923	41.756	3.77247	8.98612	4.34828	0.86537	0.371418	0.151057	76.3846	34.85	1.35484	4.76471	1.83333	0.125945	0.0739645	100741	0.407127	0.433336	38.2169	18.0944	1.63475	3.89401	1.88427	0.374996	2.06472	0.968654	0.568956
ENST00000339446	3	0	89	40	4	8	3	1	0	2.9915	357	173.463	14.473	27.2348	10.0247	2.73712	0.260801	0.943396	333	157.467	9.09091	19.88	6.24138	0.892857	0.0651042	101055	0.230597	0.435053	155.314	75.4656	6.29651	11.8486	4.36127	1.19079	8.64886	0.924977	0.688339
ENST00000378268	1	3	48	23	2	5	2	1	0	1.00429	107.217	57.5896	4.90336	10.1856	3.51693	1.76526	0.47761	0.133333	94.05	49.7333	2.12222	5.68182	1.22917	0.297619	0.0803858	101207	0.399377	0.435842	46.7298	25.1	2.13709	4.4393	1.53283	0.769374	2.47638	2.01908	1.11352
ENST00000592519	1	0	10	9	1	1	0	0	0	0.343257	28.7909	11.9767	1.89219	4.74139	1.89003	0.95917	0.365664	0.0716332	21.2609	7.56818	0.337838	2.07217	0.318471	0.133333	0.0732064	101755	0.751457	0.438701	12.6306	5.2542	0.830106	2.08005	0.829155	0.420789	0.90906	1.10004	0.581384
ENST00000512626	2	5	230	88	9	35	18	8	0	5.30427	330.181	133.648	19.7173	57.1313	20.5851	16.8289	0.451045	2.20588	303.556	118.3	13.3548	46.3333	14.6667	10.7917	0.0805153	101891	0.658445	0.439427	145.09	58.7286	8.6643	25.105	9.04564	7.39508	20.3601	1.71905	1.38645
ENST00000310109	4	2	88	41	4	4	0	0	0	1.36512	190	98.7385	6.5512	12.1336	4.80937	0.773064	0.422618	0.189394	173.267	88.125	3.19048	7.52	2.14458	0.11236	0.0787402	102294	0.415238	0.44154	83.8927	43.597	2.89262	5.35748	2.12353	0.341339	3.32038	1.20468	0.768248
ENST00000378352	4	0	19	7	0	3	2	1	0	0.561998	49.4937	23.7552	2.62043	8.18796	2.61959	2.94794	0.429023	0.0868055	39.9333	18.2857	0.724638	4.62791	1.00578	1.12857	0.0813008	102384	0.294673	0.44201	21.8767	10.5	1.15826	3.61916	1.15788	1.30302	2.04558	1.46658	0.849688
ENST00000556696	1	0	5	0	0	0	0	0	0	0.334853	21.1178	7.84467	1.00612	3.99146	1.1357	1.84964	0.521262	0.0708215	15.122	4.38095	0.140845	1.53125	0.18315	0.34965	0.0917431	102437	0	0.442287	9.34015	3.4696	0.444993	1.76537	0.502306	0.818072	0.677252	0	0.220715
ENST00000554597	1	0	5	0	0	0	0	0	0	0.334853	21.1178	7.84467	1.00612	3.99375	1.1357	1.85193	0.521262	0.069541	15.2162	4.40678	0.135501	1.50794	0.174825	0.35461	0.0883392	102437	0	0.442287	9.34015	3.4696	0.444993	1.76638	0.502306	0.819084	0.666941	0	0.220616
ENST00000444414	1	0	16	7	0	2	2	0	0	0.570642	48.8702	23.6542	2.69236	6.59404	2.4717	1.42997	0.429023	0.0925926	39.1429	17.7083	0.666667	3.09722	0.60241	0.227273	0.0786164	102474	0.295931	0.442484	21.6243	10.4666	1.19133	2.91776	1.09369	0.632739	1.37047	1.45935	0.731474
ENST00000381393	3	1	75	26	2	6	4	0	2	1.28779	128.779	51.2324	6.05989	12.6912	5.72922	0.902051	0.461233	0.196078	113.909	42.0667	3.0101	8.32653	3.37662	0.129534	0.0806452	102501	0.507491	0.442625	57.0006	22.6767	2.68226	5.61742	2.5359	0.39927	3.68553	1.62799	1.06254
ENST00000426947	1	0	11	6	0	0	0	0	0	0.170012	21.9912	14.6118	0.881795	2.52472	0.722071	0.920859	0.388428	0.058072	16.3333	11.209	0.117925	0.595238	0.10917	0.127226	0.0746269	102855	0.410627	0.444512	9.77534	6.49511	0.391968	1.12227	0.320969	0.409332	0.26459	0	0.30821
ENST00000468509	1	0	22	10	1	3	2	0	0	0.478917	55.2052	27.9506	1.97885	4.52093	1.63316	0.908926	0.581413	0.0778816	46.8125	22.5897	0.342466	2.09259	0.276243	0.135135	0.0972763	102877	0.357775	0.44463	24.5459	12.4277	0.879856	2.01014	0.726152	0.404136	0.93043	3.22432	1.39434
ENST00000565886	1	10	94	48	5	10	2	3	0	1.94154	280.274	152.568	10.0603	19.6585	4.42005	5.17814	0.357009	0.367647	261.083	139	5.84615	13.5833	2.12281	2.3913	0.0734214	103074	0.314613	0.4458	124.946	68.0149	4.48487	8.76374	1.97046	2.30842	6.05545	1.65141	1.13345
ENST00000327544	6	10	125	44	11	16	3	2	0	8.15719	499.512	177.536	36.4235	82.273	25.1486	20.701	0.787462	4.08696	464.8	159	27.05	69.5	18.5217	14.4483	0.116009	103167	0.247838	0.446294	222.929	79.2332	16.2556	36.718	11.2237	9.23872	31.0175	0.515839	0.443334
ENST00000451594	2	4	63	34	7	12	4	1	0	1.27385	137.61	78.4562	6.04028	10.7694	3.7468	0.98229	0.357154	0.174825	123.381	69.3889	2.92105	6.22857	1.51351	0.13624	0.0726744	103170	0.433363	0.446307	61.4161	35.0155	2.69582	4.80644	1.67222	0.438403	2.77985	4.31678	2.35563
ENST00000401924	1	3	183	69	4	16	8	4	0	3.91902	363.309	170.339	16.041	39.3717	10.6719	12.6588	0.485718	1.34247	338.286	154.111	10.4828	30.25	6.53191	7.80645	0.0886525	103214	0.405074	0.446538	162.232	76.0629	7.16291	17.581	4.76541	5.65264	13.5078	1.1845	0.912562
ENST00000424627	1	3	183	69	4	16	8	4	0	3.91902	363.309	170.339	16.041	37.3793	10.6719	10.6664	0.485718	1.45946	338.667	154.667	10.0333	28.0952	6.51282	6.47368	0.0841751	103214	0.405074	0.446538	162.232	76.0629	7.16291	16.6913	4.76541	4.76295	12.5456	1.27535	0.959789
ENST00000569052	1	2	243	75	9	30	14	7	0	5.38269	329.938	132.947	19.4252	57.0616	20.8075	16.8289	0.451045	2.37313	305.625	117.733	13.0833	47.1429	15.3548	11.4211	0.0814332	103271	0.564133	0.446842	147.43	59.4064	8.67998	25.4975	9.29767	7.51987	21.0654	1.42414	1.17319
ENST00000369800	5	1	90	68	2	3	1	0	0	3.6659	492.118	274.736	15.6187	30.5375	11.2802	3.63863	0.744063	1.22414	467.444	257.2	10	23	7.21667	1.39286	0.117647	103314	0.24751	0.447067	220.01	122.826	6.98259	13.6523	5.04302	1.62671	10.2825	0.291756	0.247309
ENST00000590853	1	1	6	7	0	0	0	0	1	0.850806	66.428	30.8826	4.7142	11.5333	4.90239	1.91676	1.31332	0.10989	55.8	24.3158	1.9375	7.12281	3.05952	0.381679	0.292398	103541	0.226665	0.448346	29.7827	13.8461	2.11359	5.17093	2.19797	0.859372	3.19348	0	0.0881689
ENST00000538735	1	0	60	41	1	6	3	2	0	1.1896	125.279	59.9984	7.64091	17.0842	4.35153	5.09177	0.744063	0.166667	111	50.3043	4.07937	11.1591	2	2.12658	0.119048	103557	0.683351	0.448428	56.1786	26.905	3.4264	7.66104	1.95135	2.28329	5.00405	1.19903	0.796467
ENST00000571503	1	0	24	14	2	2	0	0	0	0.595574	86.8142	39.7098	2.8464	5.71802	1.97211	0.899502	0.425181	0.0917431	76.875	33.1786	0.793651	2.775	1.05572	0.128866	0.0772798	103604	0.352558	0.448682	38.952	17.8171	1.27713	2.56557	0.884852	0.403591	1.24509	1.60631	0.815508
ENST00000425639	1	30	207	138	7	10	2	1	0	7.3927	766.815	433.967	32.5759	60.086	22.928	4.58207	0.287498	3.39024	732.333	411.167	24.0952	49	17.2424	2.07921	0.0664894	103918	0.317997	0.45036	345.343	195.441	14.6709	27.0603	10.3259	2.06358	22.0676	0.453152	0.380982
ENST00000550332	2	0	23	14	1	2	1	0	0	0.515591	41.339	17.87	2.09187	5.22847	2.26077	0.875838	0.371187	0.0792393	33.1818	13.1471	0.416667	2.29167	0.46729	0.125	0.0721501	104030	0.783434	0.450959	18.6422	8.05866	0.943348	2.35783	1.01951	0.394967	1.03345	1.93527	0.87479
ENST00000416428	1	0	11	1	0	3	0	3	0	0.65694	42.6162	15.326	3.20324	8.63119	2.38774	3.04021	0.592364	0.0957854	33.3684	10.3514	1.08333	4.73684	0.531915	1.13869	0.0972763	104140	0.0652484	0.45155	19.2433	6.92047	1.44642	3.89741	1.07818	1.37281	2.13892	1.40258	0.795922
ENST00000356699	5	3	252	71	14	22	6	2	0	8.53012	707.434	290.898	42.8076	82.1498	36.4535	2.88875	0.398974	4.61538	671.25	268.429	32.4737	68.5385	28.4167	0.78125	0.0753012	104189	0.244072	0.451813	319.628	131.432	19.341	37.1163	16.4702	1.30518	30.9665	0.710444	0.598145
ENST00000451024	3	0	106	52	12	16	3	1	0	2.00474	249.164	138.67	10.982	18.3776	6.5042	0.891379	0.593048	0.403226	229.846	125.188	6.28571	12.3333	3.68182	0.125	0.093985	104311	0.37499	0.452465	112.738	62.7435	4.96898	8.31522	2.94292	0.403318	5.5804	2.86718	1.87176
ENST00000564533	1	0	18	5	2	3	1	0	1	0.512477	36.1722	15.8582	2.22878	7.29967	1.30524	3.76565	0.827762	0.0868055	27.5294	11.05	0.537634	3.59091	0.177936	1.45946	0.132275	104354	0.315294	0.452699	16.3751	7.17901	1.00897	3.30455	0.590879	1.70471	1.6256	1.84547	0.919951
ENST00000420840	2	10	143	46	11	16	3	2	0	13.6899	861.701	312.036	60.7079	130.658	49.2833	20.6672	0.787462	8.3	817.75	288.2	48.9286	113.778	39.8667	14.52	0.134409	104407	0.147419	0.452982	390.336	141.347	27.4996	59.186	22.3245	9.3619	51.5393	0.310443	0.276447
ENST00000607829	1	0	13	6	0	1	1	0	2	0.811935	49.2586	19.6616	3.68511	11.4385	4.91708	2.83628	0.686765	0.113122	40.1905	14.1111	1.30588	7.375	3.15748	1.07558	0.109409	104418	0.305164	0.453058	22.317	8.90784	1.66957	5.18229	2.22772	1.285	3.3413	0.299285	0.263978
ENST00000542124	1	0	15	6	1	3	0	2	0	0.351246	25.5712	12.2946	1.34709	3.95892	0.780568	1.83127	0.408578	0.071736	19.0741	8.3125	0.199203	1.88889	0.112108	1.08226	0.0761035	104466	0.488018	0.453356	11.5929	5.57384	0.61071	1.7948	0.353875	0.830218	0.856339	3.50328	1.52519
ENST00000379011	4	5	60	37	5	8	2	1	0	1.37609	139.876	80.192	6.9168	11.758	3.96102	0.880231	0.385324	0.197628	126.909	70.8333	3.35714	6.96154	1.4321	0.135501	0.0740741	104523	0.461393	0.453662	63.4565	36.3801	3.13789	5.33418	1.79696	0.399327	3.15819	2.5331	1.45693
ENST00000557527	1	0	23	15	1	4	0	3	0	0.67742	45.1012	18.9264	3.00842	9.30712	2.51207	3.78663	0.397767	0.105263	35.8462	13.1579	1	5.27907	0.78125	1.4026	0.0762195	104544	0.792544	0.453776	20.4658	8.58834	1.36515	4.22335	1.13992	1.71828	2.39551	1.66979	0.952714
ENST00000513018	1	0	20	3	1	8	5	2	0	0.665771	45.4183	13.0238	3.94692	10.3737	3.78823	2.63857	0.567856	0.0978474	36.1667	8.30909	1.41975	5.97143	1.90909	0.806452	0.0925926	104547	0.230347	0.453793	20.6105	5.91013	1.79108	4.70752	1.71907	1.19736	2.70979	2.95226	1.63225
ENST00000567927	1	4	274	96	13	38	13	12	0	5.37566	333.157	133.965	20.0494	58.4361	20.6406	17.7461	0.451045	2.33929	308.5	119.444	13.5862	46.9286	14.35	12.3333	0.0822368	104599	0.716603	0.45408	151.28	60.831	9.10403	26.5347	9.37249	8.05817	21.3093	1.78326	1.4241
ENST00000405188	4	3	177	66	4	16	8	4	0	3.86962	357.761	167.337	15.7427	36.3112	10.6401	9.92843	0.485718	1.36	333.556	151.5	10.0204	27.0625	6.32609	5.64865	0.084317	104967	0.394413	0.456177	163.202	76.3354	7.18146	16.5643	4.85376	4.52912	12.3453	1.29604	0.966929
ENST00000502515	1	0	24	12	2	2	0	0	0	0.341425	35.2334	16.5778	1.7174	4.67016	1.05052	1.90223	0.352665	0.0692521	28.129	12.1695	0.273224	2.11207	0.154799	0.387597	0.071736	105161	0.723859	0.457227	16.1097	7.57983	0.785243	2.13532	0.480328	0.869753	0.965696	2.07105	0.94865
ENST00000414069	2	5	82	49	6	8	1	1	1	1.01786	138.683	78.2868	4.56292	7.90295	2.90097	0.439056	0.449133	0.140845	126.5	69.1333	1.71739	4.05085	0.877193	0.0818331	0.0806452	105343	0.625904	0.458218	63.5471	35.8724	2.09081	3.62127	1.32928	0.201183	1.85617	4.30995	2.06247
ENST00000541506	1	5	82	49	6	8	1	1	1	1.01786	138.683	78.2868	4.56292	7.90295	2.90097	0.439056	0.449133	0.149701	125.091	69.5556	1.875	4.16129	1.06211	0.0798722	0.0830565	105343	0.625904	0.458218	63.5471	35.8724	2.09081	3.62127	1.32928	0.201183	1.90678	4.19556	2.06247
ENST00000551185	2	0	15	6	1	2	0	1	0	0.471483	55.7794	29.2401	2.36692	7.37216	2.80955	2.1957	0.451638	0.0793651	47.0417	23.4643	0.549451	4.13889	1.27068	0.5	0.0773994	105403	0.205197	0.458546	25.5774	13.4079	1.08534	3.38047	1.28831	1.00683	1.89787	1.05381	0.644251
ENST00000537951	1	4	87	38	3	4	1	0	0	3.61454	284.508	120.211	12.6398	19.3776	6.37001	0.367789	0.326754	1.1875	263.4	106.5	7.67742	13.0385	3.24675	0.0730994	0.069541	105631	0.31611	0.45979	130.814	55.272	5.81167	8.90964	2.92887	0.169106	5.99496	0.667228	0.478233
ENST00000534520	1	0	74	26	3	8	4	1	0	0.951175	97.5554	44.4398	5.16799	12.7101	3.73572	3.80636	0.416742	0.131926	86.1364	36.28	2.21687	7.54286	1.38961	1.4359	0.0761035	105949	0.585061	0.46153	45.0248	20.5103	2.38518	5.86608	1.72415	1.75675	3.48126	2.29802	1.3352
ENST00000380392	3	0	111	56	11	17	5	1	0	2.31574	348.989	174.672	12.0585	19.2801	6.17787	1.04376	0.410288	0.423729	328.714	161.389	7.28125	13.122	3.10127	0.147493	0.0775194	106076	0.320601	0.462227	161.312	80.7382	5.57375	8.91178	2.85558	0.482452	6.06532	2.80282	1.85937
ENST00000440536	2	0	115	56	13	18	3	2	0	2.1232	264.418	145.651	11.6427	20.3262	6.82694	1.85653	0.593048	0.403226	244.833	132.818	6.51282	13.6333	3.90698	0.378788	0.095057	106122	0.384481	0.462483	122.289	67.361	5.38457	9.40053	3.15734	0.858616	6.30519	2.85479	1.86859
ENST00000330330	5	0	17	4	1	5	2	2	0	3.77917	273.075	87.6184	15.4465	43.5908	18.4967	9.64754	0.237761	1.28723	249.333	74.2222	10.0455	34.75	13.4	5.34146	0.0628931	106182	0.0456525	0.462812	126.382	40.5509	7.14884	20.1743	8.5605	4.465	16.0827	0.310893	0.26603
ENST00000370080	3	0	17	4	1	5	2	2	0	3.77917	273.075	87.6184	15.4465	43.5915	18.4967	9.64825	0.237761	1.25275	249.8	73.875	9.83333	35.0385	13.8	5.5	0.0651042	106182	0.0456525	0.462812	126.382	40.5509	7.14884	20.1747	8.5605	4.46533	16.2162	0.308333	0.266026
ENST00000598536	1	1	4	1	1	2	0	1	0	0.231956	12.8543	4.42835	1.32193	7.3039	1.20543	4.77654	0.28071	0.0647668	8	2.05319	0.179856	3.55	0.180505	2.07477	0.0672948	106421	0.225817	0.46413	5.96604	2.05533	0.613546	3.38996	0.559477	2.21693	1.64766	1.21384	0.642681
ENST00000453619	2	0	48	21	2	5	2	1	0	1.60631	121.593	55.8	7.0242	26.2347	5.95151	13.259	0.275657	0.27027	105.812	47.3333	3.34615	19.16	3.17333	8.44444	0.0667557	106857	0.376344	0.466563	56.731	26.0343	3.27724	12.2401	2.77676	6.18615	8.93935	0.559324	0.431706
ENST00000518496	1	1	37	19	1	3	2	0	0	0.691475	65.3245	26.3619	3.46397	7.67103	1.30136	2.90569	0.354238	0.101215	55.5833	20.3514	1.16667	4.12857	0.184502	0.980392	0.0715308	106892	0.720738	0.466762	30.491	12.3047	1.61685	3.58054	0.607425	1.35627	1.92706	1.55678	0.857729
ENST00000301408	6	1	74	37	2	6	2	2	0	1.17278	118.121	54.4458	5.04534	10.7905	4.03206	1.7131	0.30542	0.152439	104.75	45.7727	2.16883	6.48837	2.06294	0.328947	0.0692521	106905	0.679575	0.466831	55.1423	25.4169	2.35532	5.03734	1.88229	0.799726	3.02897	1.98087	1.17385
ENST00000509311	2	1	124	44	4	16	4	8	0	5.37766	335.35	138.571	20.0887	58.2283	21.3118	16.8278	0.451045	2.37681	309.571	123.444	13.2414	47	15.5789	10.8846	0.0815661	106974	0.317526	0.467267	156.698	64.7497	9.38678	27.2081	9.95829	7.86305	21.9615	0.728547	0.595493
ENST00000341650	6	4	242	87	11	34	11	12	0	3.92337	242.181	96.4903	13.8589	45.5973	14.4368	17.3016	0.451045	1.50667	222.5	83.25	8.625	35.7059	9.81481	11.4583	0.0821018	106988	0.901645	0.467343	113.182	45.094	6.47685	21.3096	6.74693	8.0858	16.6869	2.03753	1.58187
ENST00000515633	1	0	15	9	0	1	1	0	0	0.314942	30.1802	12.5556	1.72371	5.55894	1.54175	2.29348	0.2356	0.069735	23.1923	8.14815	0.26738	2.79592	1.03519	0.574713	0.0628931	107040	0.716811	0.46763	14.1132	5.87138	0.806057	2.59953	0.72097	1.0725	1.30746	0.764844	0.483945
ENST00000473000	2	1	28	18	3	4	1	0	0	0.611434	73.4522	40.0839	3.03276	6.83762	2.00855	1.79631	0.55496	0.0912409	63.5455	33.0385	1.04636	3.65957	0.446429	1.07981	0.0902527	107154	0.449058	0.46827	34.3955	18.7701	1.42015	3.20186	0.940547	0.841157	1.71367	2.33417	1.21561
ENST00000399339	2	9	201	87	18	26	7	1	0	10.8116	655.529	260.077	42.2102	94.0249	25.1873	26.6273	0.646357	6.02381	618.917	239.167	31.6471	78.9231	18.4231	19.375	0.0996016	107179	0.334517	0.468409	307.055	121.822	19.7716	44.0421	11.798	12.4725	36.9683	0.703306	0.594943
ENST00000411874	1	4	35	14	2	3	1	0	0	0.907285	75.5222	34.9868	3.8495	9.61409	3.25206	2.51253	0.371086	0.120482	64.5	28.7	1.30928	5.48718	1.17308	0.724638	0.075643	107435	0.40015	0.469861	35.485	16.439	1.80873	4.51729	1.52802	1.18054	2.57821	1.1636	0.697588
ENST00000433605	1	4	35	14	2	3	1	0	0	0.905101	75.5222	34.9868	3.84106	9.62212	3.25206	2.529	0.371086	0.124069	64.8461	28.6111	1.34831	5.46154	1.24545	0.675676	0.0726744	107435	0.40015	0.469861	35.485	16.439	1.80477	4.52106	1.52802	1.18828	2.56617	1.16906	0.697064
ENST00000377477	2	1	109	41	16	29	8	5	0	6.38089	414.881	159.761	29.7431	66.5824	23.682	13.1573	0.17689	3.11111	386	143.077	21.5714	54.4545	17.1613	8.42222	0.0611995	107468	0.256634	0.47005	195.015	75.0955	13.9807	31.2971	11.1317	6.18457	25.5964	1.13297	0.927759
ENST00000438998	2	1	25	21	2	3	1	0	1	0.743374	81.1298	43.0589	3.82447	8.64865	2.13085	2.69332	0.491953	0.10352	69.95	35.8182	1.32558	4.91892	0.406504	1.27711	0.0841751	107553	0.487704	0.470524	38.1735	20.2603	1.79951	4.0694	1.00262	1.26727	2.31447	1.29619	0.765965
ENST00000548213	1	0	17	11	1	5	3	1	0	0.442653	43.8631	19.6354	1.97918	7.92841	3.21153	2.7377	0.521262	0.0783699	35.2857	14.5278	0.393701	4.78049	1.52174	1.2987	0.0869565	107850	0.560214	0.472218	20.7129	9.27217	0.934603	3.74394	1.51654	1.29279	2.25743	2.21491	1.29597
ENST00000452313	1	5	77	22	3	8	3	2	0	3.41092	238.962	87.2411	13.3836	30.5729	11.3684	5.82094	0.565515	1.12097	219	74.6923	8.08333	22.5	7.30233	2.74074	0.0934579	107884	0.252175	0.472411	112.889	41.2137	6.32255	14.443	5.37058	2.74988	10.6293	0.75264	0.568828
ENST00000328759	7	6	143	107	3	4	1	0	0	4.3088	493.157	250.235	18.6237	40.4184	18.3581	3.43651	0.567629	1.61905	466.714	232.462	12.28	31.3333	12.6129	1.32143	0.0943396	108095	0.427597	0.473606	233.562	118.513	8.82031	19.1424	8.69453	1.62755	14.8397	0.269548	0.229096
ENST00000558241	1	59	377	117	15	54	31	8	2	15.3077	462.932	152.782	23.8751	77.1344	44.4671	8.79213	0.52251	10.1132	434	136.2	16.0476	65	36.12	5.21154	0.088968	108148	0.765798	0.473918	219.392	72.406	11.3149	36.5554	21.0738	4.16675	30.8047	1.75298	1.47077
ENST00000351436	4	0	16	6	0	3	2	1	0	0.529599	50.8052	23.3927	2.59794	7.31441	2.85206	1.86441	0.342659	0.08726	41.8636	17.8621	0.769231	3.97368	1.29747	0.331126	0.0720461	108165	0.256491	0.474014	24.0824	11.0885	1.23146	3.46713	1.35192	0.883755	1.88358	1.59271	0.882249
ENST00000553201	1	0	32	14	3	3	0	0	1	2.52939	201.625	75.8115	10.6112	26.5909	9.17998	6.79975	0.264919	0.581395	182	64.6842	6.05556	19.4815	5.44186	3.59091	0.0642674	108624	0.184669	0.476646	96.1036	36.1352	5.05777	12.6744	4.3756	3.24107	9.28577	0.323075	0.265666
ENST00000529166	1	0	32	14	3	3	0	0	1	2.64936	212.522	82.7224	11.151	27.1483	9.16099	6.83636	0.264919	0.675676	193.5	71.0909	6.36956	19.1364	5.28571	3.26316	0.0642674	108624	0.169241	0.476646	101.298	39.4293	5.31506	12.9401	4.36655	3.25853	9.12127	0.328902	0.260414
ENST00000372591	1	6	123	56	2	4	2	0	0	3.59328	497.206	253.754	16.9668	39.0487	21.0798	1.0021	0.402584	1.27	471.857	236.188	11.4194	31.25	16.4615	0.137741	0.0761035	108646	0.220686	0.476768	237.052	120.982	8.08924	18.6172	10.0502	0.477767	14.899	0.268475	0.235391
ENST00000412718	1	6	143	61	16	21	3	2	0	3.59763	333.736	151.675	17.211	39.7004	16.564	5.92545	0.35827	1.2233	310.182	135.4	11.2143	30.9	11.4865	2.8	0.0734214	108666	0.402175	0.476884	159.153	72.3315	8.20766	18.9325	7.89909	2.82576	14.7357	1.42511	1.10639
ENST00000433840	1	3	83	38	6	10	4	0	0	1.34579	155.349	68.7917	8.15471	18.105	8.18529	1.765	0.428152	0.177305	139.769	59.3571	4.22642	12.5714	5.14925	0.314465	0.0776397	108903	0.552392	0.478262	74.2974	32.9004	3.90009	8.65894	3.91471	0.844134	6.01243	1.66322	1.14642
ENST00000366425	3	3	58	49	2	3	1	0	0	1.41706	187.019	109.128	6.2206	11.4173	4.36221	0.834471	0.385324	0.201613	172.857	98.3333	3.05	7.17778	2.18421	0.132979	0.0766871	109033	0.449016	0.479007	89.5836	52.2729	2.97971	5.46896	2.08953	0.399717	3.43821	0.872548	0.586367
ENST00000549390	1	0	20	10	0	2	2	0	0	0.9275	103.657	42.2939	4.24288	12.1538	5.89224	2.01867	0.407556	0.126263	91.8571	34.72	1.93182	8.0625	3.43243	0.42735	0.0787402	109095	0.236441	0.479363	49.6892	20.2741	2.03388	5.82607	2.82452	0.967676	3.86486	0.517483	0.39519
ENST00000515354	1	1	50	17	3	11	7	1	0	1.30339	81.5589	30.9783	6.87746	16.4392	5.95063	3.61107	0.567856	0.176678	68.4286	23.4	3.3125	11.0769	3.42647	1.34783	0.094518	109154	0.548771	0.479709	39.1245	14.8606	3.29918	7.88601	2.85457	1.73226	5.3137	2.07012	1.37133
ENST00000559140	2	1	23	14	0	3	3	0	0	0.569624	54.7875	27.107	2.3121	5.62263	2.34167	0.968857	0.393668	0.08726	45.2941	21.381	0.581395	2.90698	0.694444	0.137741	0.0736377	109260	0.516472	0.480317	26.3154	13.02	1.11054	2.70065	1.12475	0.465358	1.39627	2.14858	1.09353
ENST00000454109	1	3	98	60	12	14	2	0	0	2.19627	314.309	166.894	12.1929	17.8198	4.7062	0.920669	0.493841	0.47619	294.167	152.636	7.375	12.0465	2.03261	0.13587	0.0838926	109426	0.35951	0.481276	151.27	80.322	5.86817	8.57625	2.26498	0.443096	5.7977	2.41475	1.59758
ENST00000340249	3	6	166	58	8	24	8	8	0	2.90371	195.045	80.6718	12.6241	36.3497	13.2803	10.4453	0.420926	0.980392	174.8	68.5	7.52941	27.25	8.34211	6.08889	0.0797448	109520	0.718963	0.481822	93.9768	38.8694	6.08256	17.5141	6.39875	5.03276	13.1296	1.82792	1.36005
ENST00000558797	1	0	25	11	1	6	2	3	1	0.769777	59.5134	22.0297	3.04156	10.2787	3.23392	4.00324	0.611139	0.109649	48.3846	15.5	0.961538	6.07937	1.15517	1.44928	0.0954199	109918	0.499325	0.48423	28.8182	10.6675	1.47282	4.97727	1.56596	1.93849	2.94381	2.03817	1.18672
ENST00000427390	2	30	291	92	20	51	30	1	1	12.7875	406.175	140.192	21.0262	66.0073	36.189	8.79213	0.52251	7.96296	376.667	124.9	14.2581	54.15	28.375	5.04615	0.0856164	109964	0.656244	0.484517	196.799	67.9253	10.1876	31.9817	17.5342	4.25994	26.2366	1.94385	1.58551
ENST00000394967	2	19	108	96	2	2	0	0	0	3.31965	405.647	247.297	14.348	25.4654	9.98651	1.1309	0.458674	1.15455	383.222	231.182	9	18.4211	6.2381	0.175439	0.0816994	110025	0.388197	0.484885	196.692	119.911	6.95713	12.3478	4.84231	0.548355	8.93209	0.223912	0.194586
ENST00000568956	1	22	252	201	2	2	0	0	0	7.32475	853.362	463.143	34.0217	61.5593	26.615	0.922628	0.379972	3.67568	819.75	440.333	25.4167	50.1333	20.0588	0.126263	0.0744048	110245	0.433991	0.486166	414.876	225.164	16.5402	29.928	12.9393	0.44855	24.3731	0.0820577	0.0821611
ENST00000511113	1	2	94	32	8	21	9	4	0	2.87131	174.935	66.1017	14.5448	35.7396	11.7021	9.49264	0.567856	0.78125	156.154	54.3333	9	27.3182	7.68293	5.41667	0.0922509	110275	0.484103	0.486344	85.0788	32.1481	7.0738	17.3817	5.69123	4.61669	13.286	1.58061	1.20235
ENST00000503109	2	2	94	32	8	21	9	4	0	2.88305	175.836	66.5091	14.5664	35.8801	11.736	9.57776	0.447112	0.925926	156.4	55.3809	9.525	27.6364	7.60465	5.56522	0.0784929	110275	0.481137	0.486344	85.5166	32.3463	7.08426	17.4501	5.70773	4.65809	13.4408	1.56241	1.19777
ENST00000429828	1	4	196	93	23	36	13	0	0	6.01502	503.986	227.844	28.2962	60.2192	26.0813	5.84169	0.561682	2.7	472.444	209.188	20.25	49.0909	19.5217	2.68889	0.0925926	110462	0.408175	0.487439	245.663	111.06	13.7927	29.3532	12.7131	2.84747	23.9288	1.50446	1.22265
ENST00000381707	2	11	176	102	14	30	14	2	1	6.02127	506.249	225.948	28.3235	59.6462	25.481	5.84169	0.561682	2.76744	473.375	206	20.3793	48.0588	19.1951	2.82927	0.0914077	110619	0.451432	0.488428	247.267	110.359	13.834	29.1329	12.4456	2.85325	23.4733	1.27805	1.02926
ENST00000358474	5	5	148	67	22	32	6	4	0	10.8105	652.902	257.822	42.2123	94.9396	26.1	26.6273	0.646357	6.04255	616.818	235	32.125	81.5833	19.4211	19.5	0.0982318	110629	0.259869	0.488488	318.935	125.943	20.6202	46.3769	12.7495	13.0071	39.8525	0.802961	0.693305
ENST00000355876	5	5	148	67	22	32	6	4	0	10.65	635.457	250.777	41.3736	91.5742	25.3994	24.8012	0.646357	6.39024	598.833	230	31.6957	77.4545	18.5217	17.92	0.10101	110629	0.26717	0.488488	310.413	122.502	20.2105	44.7329	12.4073	12.1151	37.8356	0.845763	0.718503
ENST00000518892	1	0	10	8	0	0	0	0	1	0.433425	56.2208	34.7694	2.85087	4.89547	1.10976	0.934837	0.4833	0.0776397	47.6087	29.0476	1	2.07692	0.162338	0.143678	0.0814332	110794	0.230087	0.489533	27.5219	17.0208	1.39559	2.39649	0.543265	0.457634	1.01672	0	0.172622
ENST00000357370	5	6	181	64	5	8	2	1	0	7.27902	562.009	224.889	26.1544	54.2847	20.9387	7.19163	0.326754	3.69767	531.667	205.4	18.1071	42.8235	14.84	3.69767	0.0683995	110804	0.284585	0.489594	275.156	110.104	12.805	26.5775	10.2515	3.52098	20.9661	0.381568	0.313914
ENST00000299443	5	2	96	18	8	14	4	2	1	4.58808	300.829	112.739	19.3072	45.4728	16.6078	9.55778	0.222977	1.95349	274.429	97.6923	13.1481	35.6	11.6571	5.47826	0.0630517	110812	0.159661	0.489639	147.297	55.2013	9.45356	22.2653	8.13184	4.67986	17.4311	0.80316	0.636935
ENST00000452552	1	3	19	19	1	3	1	1	2	0.920451	117.741	65.3146	4.17461	9.66818	4.37849	1.11508	0.402237	0.125	105.786	56.9583	1.42254	5.41304	1.7551	0.16835	0.0787402	111101	0.2909	0.491349	57.8517	32.0923	2.05119	4.75045	2.15137	0.547891	2.65969	1.12795	0.66661
ENST00000559714	1	0	25	12	0	4	2	2	0	0.675648	47.4357	21.7924	2.13995	6.86847	1.77094	2.95759	0.531004	0.0961538	38.9444	15.8125	0.442478	3.5122	0.378788	1.1076	0.0881834	111472	0.55065	0.49356	23.4124	10.7559	1.05619	3.39001	0.874065	1.45975	1.73348	2.3075	1.15681
ENST00000558188	1	0	25	12	0	4	2	2	0	0.675648	47.4357	21.7924	2.13995	5.88233	1.77094	1.97144	0.531004	0.1	39	16.4054	0.420168	2.875	0.337838	0.403226	0.08726	111472	0.55065	0.49356	23.4124	10.7559	1.05619	2.90329	0.874065	0.973027	1.41899	2.81891	1.32225
ENST00000560059	1	0	25	12	0	4	2	2	0	0.675648	47.4357	21.7924	2.13995	6.8431	1.77094	2.93221	0.531004	0.101626	38.4348	16.6923	0.45045	3.42593	0.289017	1.10968	0.0880282	111472	0.55065	0.49356	23.4124	10.7559	1.05619	3.37748	0.874065	1.44722	1.6909	2.3656	1.16055
ENST00000522853	1	1	72	57	2	3	1	0	0	2.53113	326.189	185.916	10.8144	19.9117	6.36539	2.73188	0.744063	0.574713	304.5	172.214	6.02273	13.5806	3.51724	0.980392	0.118203	111638	0.30659	0.494555	161.319	91.9458	5.34832	9.84742	3.14803	1.35106	6.71638	0.446669	0.338249
ENST00000563496	1	0	49	27	4	6	1	1	1	1.05954	145.195	79.4136	5.1538	11.1914	3.22774	2.80987	0.437219	0.140449	131.5	70.4118	2.3	7	1.51648	0.862069	0.0771605	111653	0.339992	0.494647	71.8204	39.2817	2.54931	5.5358	1.59659	1.38989	3.46253	1.73284	1.07691
ENST00000527115	1	0	23	10	1	3	2	0	0	0.41934	61.8226	30.2187	2.30185	5.80766	2.64003	0.865779	0.443342	0.0783699	52.4615	24.5714	0.471698	2.62	0.757576	0.126582	0.0761035	111694	0.330921	0.494893	30.5955	14.955	1.13917	2.87417	1.30653	0.428468	1.29662	2.31371	1.03729
ENST00000393465	3	2	183	78	12	19	4	3	1	11.541	851.337	343.648	50.0577	103.104	41.7391	11.3073	0.870771	6.89286	811	318.2	38.9412	88.1765	33.2273	7.16326	0.157729	111867	0.226976	0.495963	422.231	170.437	24.8267	51.1357	20.701	5.60798	43.7322	0.434462	0.377645
ENST00000564238	1	0	17	4	1	1	0	0	1	0.126417	16.8774	8.14105	0.944129	2.69596	0.900534	0.851293	0.30872	0.056243	12.3333	5.24242	0.130208	0.862069	0.132979	0.129534	0.0679348	111882	0.491337	0.496054	8.3721	4.0384	0.468339	1.33734	0.446714	0.422287	0.427633	2.33846	0.816398
ENST00000300057	4	5	85	47	11	18	7	0	1	1.52305	234.287	120.899	8.60322	15.872	6.4536	0.815164	0.393817	0.227273	217	109.214	4.6	10.5484	3.70213	0.117371	0.0753012	111921	0.388755	0.49629	116.274	60.0009	4.26969	7.87711	3.20286	0.404558	5.23506	3.43835	2.2084
ENST00000507936	1	1	58	26	7	13	3	3	1	0.97623	95.9366	38.0166	4.87152	12.5867	4.63532	3.07983	0.497354	0.12987	82.5714	29.95	2.11458	8.08929	2.26667	1.08	0.0847458	111922	0.683912	0.496294	47.6128	18.8674	2.41771	6.24669	2.30048	1.5285	4.01467	3.23813	2.00098
ENST00000449464	2	0	32	14	3	7	0	4	0	0.985281	82.0201	35.4359	3.67578	18.1129	4.31233	10.1247	0.540469	0.13369	70	28.7222	1.27835	12.4667	2.04	5.7907	0.0865052	112196	0.39508	0.497936	40.8407	17.6448	1.8303	9.01903	2.14726	5.04147	6.2076	1.12765	0.787895
ENST00000515016	1	0	13	7	1	2	1	0	0	0.390295	28.4101	13.5406	1.69046	3.63837	1.00564	0.94226	0.383891	0.0750751	21.2069	9	0.274725	1.27957	0.148368	0.134048	0.0758725	112213	0.516962	0.498038	14.1493	6.74375	0.841914	1.81204	0.500849	0.469281	0.637274	3.13837	1.08129
ENST00000320254	5	2	193	87	12	20	5	3	1	12.0158	883.2	356.887	52.0059	109.848	44.6858	13.1564	0.870771	7.17143	840	329.429	41	94.1	35.8	8.28571	0.167224	112253	0.243774	0.498279	440.08	177.829	25.9134	54.735	22.266	6.55557	46.888	0.426548	0.371142
ENST00000347708	4	1	54	23	4	7	1	2	0	2.51748	291.227	161.835	10.8469	27.5082	10.1665	6.49484	0.359576	0.684932	270.143	148.1	6.16326	20.6897	6.55556	3.77358	0.0705219	112281	0.14212	0.498447	145.161	80.6662	5.40658	13.7114	5.06746	3.23733	10.3127	0.678775	0.527746
ENST00000549961	1	0	23	10	2	2	0	0	1	0.357875	34.8682	14.3101	1.77669	3.94612	1.25608	0.913355	0.520918	0.0722543	27.2381	9.47727	0.328947	1.58209	0.187266	0.120482	0.0859107	112359	0.698809	0.498912	17.3962	7.13947	0.88641	1.96877	0.626672	0.455684	0.789323	2.53382	1.01265
ENST00000593161	1	0	52	19	3	8	2	3	0	0.610963	75.2184	34.4316	3.36687	7.5276	2.04692	2.11381	0.362243	0.0910747	65.4167	27.7308	1.10938	4.03571	0.649351	0.434783	0.0748503	112487	0.551819	0.499681	37.5852	17.2048	1.68236	3.7614	1.02281	1.05623	2.01657	3.96713	1.99465
ENST00000560748	1	2	65	47	3	4	1	0	0	2.15166	289.847	160.104	9.06606	18.1898	7.41169	1.71208	0.454412	0.403226	270.375	147.476	5.08333	12.186	4.21333	0.289017	0.0782473	112500	0.29356	0.499761	144.854	80.0136	4.53086	9.09056	3.70407	0.855631	6.09011	0.656803	0.469211
ENST00000286918	4	2	65	47	3	4	1	0	0	2.15166	289.847	160.104	9.06606	19.0867	7.41169	2.60893	0.454412	0.4	270.1	146.611	5.06667	13.3514	4.25	0.833333	0.0803858	112500	0.29356	0.499761	144.854	80.0136	4.53086	9.53877	3.70407	1.30384	6.67248	0.599477	0.448262
ENST00000559651	1	2	65	47	3	4	1	0	0	2.15166	289.847	160.104	9.06606	17.3858	7.41169	0.908087	0.454412	0.423729	270.714	145.7	5.03125	11.6053	4.13846	0.135135	0.0806452	112500	0.29356	0.499761	144.854	80.0136	4.53086	8.68876	3.70407	0.453826	5.79986	0.689672	0.489729
ENST00000580752	1	2	14	14	1	2	0	1	0	0.208522	29.1798	14.7173	1.56231	4.21326	0.825823	1.82513	0.48111	0.0609756	22.5588	10.6071	0.259067	1.81132	0.121065	0.347222	0.0823723	112640	0.951259	0.500606	14.6076	7.36758	0.782099	2.10918	0.413412	0.91367	0.906757	2.20566	0.958155
ENST00000302096	4	1	45	21	2	5	2	1	1	1.27337	180.031	94.0356	5.84733	12.9546	5.23765	1.86965	0.342772	0.181818	165.222	84.2609	2.62745	8.2093	3.02752	0.373134	0.070028	112754	0.22332	0.50136	90.2602	47.1456	2.93162	6.49493	2.62595	0.937364	4.11581	1.21483	0.786284
ENST00000316397	3	19	251	62	8	29	21	0	0	10.7237	361.225	126.118	18.3737	58.7694	31.6169	8.77875	0.251335	6.35185	335.667	110.538	12.2857	48.125	24.2963	5.1746	0.0631313	112901	0.491605	0.502249	181.425	63.3424	9.22818	29.5169	15.8796	4.40912	24.1707	1.1998	0.982781
ENST00000441412	1	0	26	9	3	3	0	0	1	0.589363	47.8428	19.2065	2.69358	5.9234	1.23332	1.9965	0.343092	0.0968992	38.8947	13.9524	0.735294	2.6087	0.187266	0.387597	0.0725689	112914	0.46859	0.502327	24.0328	9.64797	1.35306	2.97549	0.619531	1.0029	1.31042	2.28934	1.00705
ENST00000413003	1	3	58	39	4	4	0	0	0	1.46982	203.12	84.4476	6.95991	13.5256	3.73423	2.83145	0.38838	0.206612	186.5	73.3571	3.475	8.6	1.40789	1.06803	0.0733138	112958	0.461825	0.502591	102.086	42.4426	3.49799	6.79784	1.87679	1.42306	4.32229	0.925436	0.616621
ENST00000555438	1	0	9	5	0	1	1	0	0	0.337329	24.6406	11.2453	1.3785	3.46688	1.25929	0.829094	0.385362	0.0671141	17.9048	7.46341	0.195312	1.175	0.198413	0.114155	0.074184	113168	0.444628	0.50387	12.4156	5.6662	0.694585	1.74686	0.634518	0.417756	0.592048	1.68905	0.667599
ENST00000560659	2	19	251	62	8	29	21	0	0	10.4388	333.259	114.782	16.9041	56.6504	31.0002	8.74615	0.251335	6.08	309.357	99.6667	11.1765	46.3333	23.7059	5.12857	0.0628141	113204	0.540153	0.50409	167.993	57.8606	8.5212	28.5569	15.6269	4.40885	23.3562	1.24164	1.01525
ENST00000571838	1	15	121	45	7	13	3	3	0	2.73999	157.085	71.1765	7.92891	19.3056	7.42025	3.95648	0.373518	0.819672	140.333	60.6667	4.15517	13.3243	4.12987	1.61667	0.0732064	113234	0.632231	0.504272	79.2135	35.8924	3.99833	9.7353	3.74183	1.99514	6.71909	1.93479	1.31896
ENST00000351291	4	0	152	64	5	14	6	3	0	1.85046	180.482	82.1622	9.17833	22.5077	7.71537	5.61402	0.513513	0.30303	163.429	70.7222	4.72973	15.7143	4.40984	2.4	0.0803858	113671	0.778947	0.506939	91.4935	41.6513	4.65285	11.41	3.91122	2.84597	7.96619	1.75743	1.21746
ENST00000583722	1	0	26	8	0	1	1	0	0	0.525419	41.457	15.1335	2.96149	5.91308	1.05558	1.89601	0.797764	0.0851789	32.2273	10.1951	1.00621	2.63265	0.153374	0.37037	0.153846	113687	0.52863	0.507034	21.0201	7.67318	1.50158	2.99813	0.535214	0.961343	1.33484	0.749151	0.4288
ENST00000342763	4	0	33	13	1	4	2	1	0	0.554447	47.4123	21.3912	2.74362	6.19063	1.53279	1.91422	0.439705	0.0865052	38.25	15.6562	0.769231	3.01408	0.26455	0.310559	0.0761035	113716	0.607726	0.507214	24.0482	10.8499	1.3916	3.13997	0.777454	0.970919	1.52879	2.61646	1.23627
ENST00000378626	4	0	14	13	2	3	0	1	0	0.909216	106.65	54.9365	3.68436	9.54171	2.23913	3.61822	0.389902	0.120773	94.6154	46.8696	1.26316	5.61364	0.609756	1.67143	0.0730994	113738	0.236637	0.507344	54.1084	27.8717	1.86924	4.84093	1.13601	1.83568	2.84804	1.05335	0.655317
ENST00000515720	1	0	10	6	0	1	1	0	0	0.44863	35.096	12.9343	2.04375	5.84227	0.95846	2.84006	0.261515	0.0783699	27.48	8.26667	0.393701	2.88372	0.135135	0.980392	0.0635324	113953	0.463883	0.508689	17.8529	6.57954	1.03963	2.9719	0.487558	1.44471	1.46692	0.681701	0.43204
ENST00000436605	1	1	49	13	4	8	1	3	0	0.932949	74.1675	28.3146	4.32929	11.6766	3.61017	3.73712	0.423602	0.131234	63.15	21.3333	1.64407	7.25455	1.87719	1.34568	0.0778816	114147	0.459127	0.50988	37.8165	14.437	2.20742	5.95366	1.84075	1.90548	3.69895	2.16278	1.31708
ENST00000545125	1	4	43	27	2	2	0	0	0	1.2544	150.478	73.6181	5.436	10.0245	3.70181	0.886694	0.265144	0.178571	135.167	64.5714	2.42188	6	1.73438	0.123762	0.0667557	114314	0.366758	0.510914	76.8812	37.6125	2.77733	5.12166	1.89131	0.453024	3.06548	0.652426	0.444708
ENST00000325333	5	4	43	27	2	2	0	0	0	1.2544	150.478	73.6181	5.436	10.271	3.70181	1.13316	0.265144	0.171233	136.091	64.3	2.38806	6	1.74576	0.179211	0.0651042	114314	0.366758	0.510914	76.8812	37.6125	2.77733	5.24758	1.89131	0.578945	3.06548	0.652426	0.434966
ENST00000591056	1	1	30	11	2	5	2	1	0	0.401262	42.2394	16.9867	2.04486	6.0296	3.01153	0.973208	0.41493	0.0745157	33.6316	12.2826	0.42735	3.10345	1.30147	0.13587	0.0787402	114577	0.647565	0.512585	21.6513	8.70713	1.04816	3.09068	1.54367	0.498851	1.59078	3.14311	1.53174
ENST00000572886	1	0	6	10	0	1	1	0	0	0.861997	55.2398	23.167	3.53529	6.49702	1.97207	0.989669	0.350621	0.118765	44.5652	17	1.18261	3.10256	0.458716	0.13089	0.0696379	114797	0.431648	0.513965	28.3913	11.907	1.81701	3.33924	1.01357	0.508655	1.59461	0.627113	0.390702
ENST00000304477	2	1	70	62	2	2	0	0	0	2.09454	324.839	179.757	10.345	17.5339	6.32856	0.860427	0.439705	0.431034	304.5	165.846	5.86111	11.7333	3.33766	0.117647	0.0763359	115015	0.344911	0.515346	167.405	92.6369	5.33123	9.03605	3.2614	0.443418	6.04673	0.330757	0.262163
ENST00000357383	4	2	75	36	0	4	2	2	0	1.18028	118.192	54.5722	5.09716	10.8423	4.03206	1.7131	0.30542	0.167785	105.263	45.6111	2.23457	6.55319	2.07937	0.301205	0.0704225	115258	0.659676	0.516885	61.0917	28.2075	2.63465	5.60423	2.08411	0.885474	3.38724	1.1809	0.737194
ENST00000554907	1	2	33	10	0	3	2	1	0	0.604685	46.7619	18.0362	2.8345	8.48847	2.96667	2.6873	0.480142	0.0925926	37.8125	12.6429	0.757576	4.45946	0.847458	0.78125	0.0844595	115286	0.554441	0.517059	24.1787	9.32578	1.4656	4.38904	1.53395	1.38949	2.3058	1.30106	0.715887
ENST00000439965	2	0	14	6	3	11	4	4	0	0.53368	39.6243	15.8564	1.84426	7.1071	1.53455	3.7283	0.348607	0.0868055	31.85	11.3889	0.3125	4.14458	0.292398	1.90741	0.0705219	115298	0.378397	0.517138	20.4912	8.19993	0.953736	3.67535	0.793571	1.92804	2.14332	5.13223	2.75426
ENST00000398146	3	10	152	54	11	17	4	2	0	13.7352	871.576	319.252	60.9366	131.465	49.8276	20.701	0.787462	8.13889	828.25	293.333	49.2143	114.833	40.3793	14.1053	0.13587	115386	0.169145	0.517687	451.203	165.272	31.546	68.0577	25.7951	10.7166	59.4477	0.285966	0.255259
ENST00000357336	3	0	209	67	21	46	18	7	0	6.38892	412.662	158.602	29.8677	66.124	23.0991	13.1573	0.17689	3.12308	382.2	141.636	21.35	54.5	17.0682	8.53846	0.0598086	115551	0.422441	0.51871	214.052	82.2684	15.4927	34.2992	11.9817	6.8248	28.2697	1.62718	1.33624
ENST00000559573	1	0	88	37	8	15	3	4	2	0.998502	91.7721	38.5191	4.33069	14.7367	6.26766	4.13838	0.336935	0.134048	78.6191	31.3514	1.59016	10	3.89583	1.76923	0.0711238	115614	0.960562	0.519107	47.6396	19.9956	2.24809	7.64994	3.25359	2.14826	5.19107	2.88958	1.90185
ENST00000342531	2	2	145	67	13	25	12	0	0	4.71802	379.351	160.418	21.1478	48.4719	22.4305	4.89366	0.561682	1.88636	352.3	143.538	14.4615	38.75	16.4545	2.05882	0.0959693	115674	0.417658	0.519476	197.064	83.3334	10.9858	25.18	11.6521	2.54214	20.1297	1.24195	0.992991
ENST00000341130	5	4	99	46	3	7	3	1	0	1.77533	207.609	108.897	8.55353	15.4899	4.89274	2.04361	0.333803	0.280899	188.667	96.1667	4.4	9.73913	2.30882	0.438597	0.0714286	115676	0.422417	0.51949	107.851	56.571	4.44348	8.04685	2.54173	1.06164	5.05939	1.38357	0.877516
ENST00000522950	1	2	21	13	5	8	2	1	0	0.529484	35.5251	14.8845	1.88604	5.81708	2.12888	1.80216	0.562998	0.0838926	27.75	10.2941	0.403226	2.6875	0.526316	0.352113	0.0907441	115867	0.873393	0.520724	18.4988	7.7507	0.982106	3.02909	1.10856	0.938426	1.39944	5.71655	2.40855
ENST00000523987	1	0	10	9	1	4	2	1	0	0.460894	40.3773	17.5497	1.75861	7.21788	2.62602	2.83325	0.256342	0.0782473	32.625	12.8	0.27933	4	1.2963	1.05	0.0640205	115882	0.512828	0.520813	21.029	9.14013	0.915907	3.75917	1.36767	1.47559	2.08325	1.92008	1.05654
ENST00000546627	1	0	19	7	1	3	2	0	2	0.353442	40.0715	21.5659	1.90921	5.53834	2.68094	0.948189	0.87536	0.0691563	33.1905	16.1538	0.308642	2.7193	1.29286	0.130548	0.131579	116060	0.324586	0.521928	20.9144	11.2559	0.996471	2.89061	1.39926	0.494887	1.41928	2.11375	1.03226
ENST00000358756	5	0	12	5	0	4	0	4	0	0.318106	27.3685	14.0218	1.69373	5.0897	0.674724	2.72124	0.399158	0.0698324	20.625	9.85714	0.284091	2.28571	0.110132	0.877193	0.0745157	116080	0.356587	0.522051	14.2878	7.32011	0.884216	2.65708	0.35224	1.42063	1.19326	3.35216	1.42537
ENST00000586614	1	1	43	16	3	9	2	4	0	0.724172	71.268	30.3422	3.55375	13.1008	5.68646	3.86056	0.41493	0.103306	60.2105	23.72	1.125	8.2	3.27711	1.48571	0.0757576	116119	0.527318	0.522304	37.2236	15.8479	1.85614	6.84258	2.97006	2.01638	4.28289	2.10138	1.29382
ENST00000239125	1	6	62	31	9	12	1	2	1	1.64674	241.906	111.417	8.53794	16.598	7.16499	0.89503	0.380473	0.26178	223.909	99.625	4.27778	11.1795	4.28814	0.13587	0.0750751	116242	0.278234	0.523074	126.535	58.2794	4.46597	8.68196	3.74782	0.468167	5.8477	2.05209	1.36136
ENST00000359315	5	2	65	48	5	7	1	1	0	2.19191	256.791	141.889	8.46369	14.1486	4.75151	0.933428	0.331001	0.46729	237.286	129	4.46154	8.66667	2.00909	0.138504	0.0708215	116379	0.338292	0.523932	134.541	74.3403	4.43439	7.41291	2.48947	0.489052	4.54074	1.5416	0.947818
ENST00000502368	1	1	25	11	2	6	1	3	0	0.694916	40.7345	15.9525	3.11016	7.4743	2.45527	1.90887	0.217768	0.101833	31.6667	10.7241	1.04545	4.03798	0.641026	0.396825	0.0629723	116501	0.689549	0.524697	21.3733	8.37021	1.63189	3.92175	1.28827	1.00158	2.11872	2.83191	1.47001
ENST00000370040	3	1	93	34	7	13	4	2	0	4.54477	344.258	140.8	19.471	53.6803	19.9131	14.2962	0.511386	1.8913	317	125	13	43.2778	14.6944	9.45238	0.0815661	116641	0.241477	0.525578	180.935	74.0015	10.2335	28.2132	10.4659	7.51378	22.7459	0.571532	0.470167
ENST00000444143	2	1	93	34	7	13	4	2	0	4.40084	330.438	135.139	18.7107	50.5129	18.6018	13.2004	0.511386	1.75	305.125	120.214	12.6	40.2667	13.1071	8.34146	0.088968	116641	0.251594	0.525578	173.671	71.0259	9.83396	26.5485	9.77669	6.93783	21.1633	0.614271	0.499104
ENST00000495380	2	1	93	34	7	13	4	2	0	4.40084	330.438	135.139	18.7107	50.5129	18.6018	13.2004	0.511386	1.80851	304.143	119.5	12.1515	39.7778	13.2778	8.35714	0.085034	116641	0.251594	0.525578	173.671	71.0259	9.83396	26.5485	9.77669	6.93783	20.9063	0.621821	0.499104
ENST00000522186	1	0	24	6	3	9	3	3	0	0.464211	28.7133	9.76228	2.2212	6.7711	2.77041	1.77948	0.619588	0.0782473	20.9091	5.48571	0.446429	3.69767	1.24405	0.299401	0.102669	116736	0.614611	0.526186	15.1085	5.13678	1.16877	3.56286	1.45775	0.93634	1.94567	4.62567	2.33825
ENST00000592851	1	1	45	20	3	8	1	4	0	0.658108	59.6254	27.5528	3.07121	9.60131	3.62373	2.90637	0.439003	0.0959693	49.1667	21.56	1.07914	5.64103	1.66197	1	0.0814332	116864	0.725879	0.527022	31.4239	14.5209	1.6186	5.06011	1.90978	1.53172	2.97295	2.69093	1.52875
ENST00000587536	1	1	45	20	3	8	1	4	0	0.658108	59.6254	27.5528	3.07121	9.57846	3.62373	2.88353	0.439003	0.0963391	49.8	21.3438	1.0942	5.93333	1.88679	0.980392	0.0793651	116864	0.725879	0.527022	31.4239	14.5209	1.6186	5.04806	1.90978	1.51968	3.127	2.55836	1.53207
ENST00000510604	1	2	51	17	5	12	6	1	1	0.477373	79.9049	33.9464	3.1647	7.64551	3.57644	0.904368	0.585787	0.0838926	69.6923	27.75	1.10526	4.23529	1.75	0.135135	0.102041	117191	0.500789	0.529087	42.2766	17.9606	1.6744	4.04514	1.89225	0.47849	2.24084	5.35514	2.75019
ENST00000400512	1	0	15	11	1	3	0	2	0	0.192482	31.878	16.9944	1.54926	2.90865	0.487355	0.87204	0.399011	0.0621891	26.0952	13	0.221239	0.961538	0.0869565	0.128866	0.075643	117273	0.647273	0.529601	16.8826	9.00024	0.820488	1.54043	0.258104	0.461833	0.509231	5.89123	1.71533
ENST00000415645	2	6	214	80	7	9	2	0	0	10.1273	760.69	304.505	34.903	66.258	24.8998	6.45514	0.326754	5.61364	724.333	280.857	25.6429	54.375	18.5217	3.27451	0.0691563	117293	0.262721	0.529732	402.962	161.306	18.4892	35.0989	13.1902	3.41949	28.8042	0.312455	0.266862
ENST00000558463	1	1	25	15	2	4	2	0	0	0.461632	33.0314	14.0005	1.87874	4.67389	0.953175	1.84198	0.376117	0.0802568	25.2	9.34694	0.359712	2.13559	0.135135	0.35461	0.0780031	117313	1.07139	0.529855	17.5019	7.41821	0.99546	2.47648	0.505045	0.97598	1.13155	3.53496	1.51185
ENST00000303798	2	0	22	5	2	5	2	1	0	1.54668	106.635	40.2321	5.76726	15.3417	7.68723	1.88722	0.294712	0.233645	91.4286	31.4375	2.66071	10.2	4.51064	0.333333	0.0692521	117386	0.124279	0.530316	56.5501	21.3357	3.05847	8.13596	4.07667	1.00082	5.40923	0.924346	0.636872
ENST00000503931	1	0	8	2	0	0	0	0	0	0.430377	38.7529	13.4825	2.31584	7.93411	2.94901	2.66927	0.521262	0.0771605	30.52	8.77273	0.490196	4.90476	1.3983	1.27219	0.0841751	117639	0.148341	0.531961	20.615	7.17214	1.23193	4.22063	1.56876	1.41994	2.60914	0	0.105918
ENST00000334562	1	1	26	9	1	4	3	0	0	0.737178	55.3564	19.6533	4.20094	7.44233	2.30602	0.935374	0.359576	0.104822	44.4615	13.85	1.39706	3.67568	0.555556	0.131234	0.0727802	117960	0.457939	0.534	29.5603	10.4948	2.2433	3.9742	1.23141	0.49949	1.96281	2.03789	1.00577
ENST00000398332	1	0	68	39	4	5	1	0	0	0.854629	122.529	72.47	4.31635	7.46627	2.30796	0.841961	0.338975	0.120482	109.818	63.5769	1.63793	3.92308	1.08835	0.128205	0.0703235	117967	0.538154	0.534045	65.4361	38.7022	2.30512	3.98733	1.23256	0.449645	2.0951	2.38652	1.22567
ENST00000584778	1	4	93	88	0	0	0	0	0	1.98992	232.446	118.708	10.7773	33.9738	9.95431	13.2422	0.271594	0.378788	212.538	106.222	6.2	26.0714	6.23077	8.52778	0.0658762	118020	0.741318	0.534376	124.214	63.4344	5.75913	18.1548	5.31934	7.07629	13.9319	0	0.0268028
ENST00000374235	2	0	19	7	1	3	1	1	0	2.01249	150.369	53.0456	9.1271	22.0269	6.11385	6.78599	0.221275	0.396825	132	42.9375	5.07692	15.4	3.12329	3.31148	0.0612745	118102	0.131962	0.534917	80.4352	28.375	4.88224	11.7826	3.2704	3.62994	8.23772	0.364178	0.284956
ENST00000395661	3	0	19	7	1	3	1	1	0	1.55566	107.083	35.9377	6.69936	17.4747	4.79814	5.97717	0.221275	0.21097	92.7273	27.8095	3.28571	11.7692	2.25253	3.04688	0.0618047	118102	0.194781	0.534917	57.2805	19.2237	3.5836	9.3475	2.56661	3.19729	6.29556	0.476526	0.35542
ENST00000510840	1	0	19	7	1	3	1	1	0	1.55566	107.083	35.9377	6.69936	18.3941	4.79814	6.89663	0.221275	0.242718	93.0909	27.75	3.11842	11.9583	2.01905	3.22807	0.062422	118102	0.194781	0.534917	57.2805	19.2237	3.5836	9.83933	2.56661	3.68912	6.39671	0.468991	0.338513
ENST00000587086	1	1	69	25	5	7	1	1	0	1.4197	215.678	107.921	7.12473	13.4285	4.42493	1.87881	0.388253	0.209205	199.714	97.1333	3.30909	8.325	1.84615	0.34965	0.0745157	118196	0.23165	0.535512	115.498	57.7932	3.81537	7.1911	2.3696	1.00613	4.45813	1.57016	0.975153
ENST00000580155	1	4	89	85	0	0	0	0	0	1.92074	225.114	114.795	10.369	34.229	9.7447	14.1153	0.382811	0.364963	207.444	102.923	5.83784	26.0323	6.23077	9.24445	0.0757576	118595	0.740451	0.538059	121.124	61.7663	5.57911	18.4172	5.24322	7.59487	14.0069	0	0.026431
ENST00000415831	1	4	89	85	0	0	0	0	0	1.92074	225.114	114.795	10.369	33.276	9.7447	13.1623	0.382811	0.3125	207	103.071	5.80556	25.1429	5.84615	8.30769	0.0768049	118595	0.740451	0.538059	121.124	61.7663	5.57911	17.9044	5.24322	7.08209	13.5283	0	0.0271674
ENST00000355171	4	0	9	4	0	2	2	0	0	1.53313	103.178	39.1998	5.56071	16.3539	7.90638	2.8868	0.294712	0.233645	88.5455	31.2308	2.44681	11	4.66667	1.03008	0.0675676	118716	0.102041	0.538826	55.5951	21.1218	2.99625	8.8119	4.26016	1.55548	5.92708	0.337434	0.268474
ENST00000573939	1	0	3	1	0	1	1	0	0	0.100031	8.75614	4.23105	0.440278	1.71922	0.376126	0.902816	0.243887	0.0561798	5.14286	2.07812	0.0778816	0.27933	0.0748503	0.12285	0.0618812	118737	0.236348	0.538958	4.71919	2.28036	0.237291	0.926587	0.202716	0.48658	0.150547	6.64245	1.05146
ENST00000415641	3	2	82	33	1	5	3	1	0	4.33815	329.893	137.352	18.7043	49.8666	18.7442	12.418	0.511386	1.67213	305.4	121.357	13.1304	40	13.2812	7.61765	0.0831947	118793	0.240259	0.539317	177.917	74.0762	10.0876	26.8939	10.1091	6.69727	21.5727	0.231775	0.200775
ENST00000546354	1	5	96	43	6	11	2	3	1	2.4578	296.376	161.883	10.8793	22.884	4.63217	7.37253	0.341552	0.526316	276.333	148	6.225	16.4815	2.11881	4.16176	0.0708215	118857	0.265624	0.539726	159.962	87.3726	5.87186	12.3511	2.50011	3.97915	8.89549	1.23658	0.894864
ENST00000319849	3	0	12	4	1	3	0	2	0	0.809962	52.8451	22.2441	3.98553	12.2466	3.38367	4.8774	0.316729	0.112867	43.2	16.2778	1.47059	7.33333	1.15957	2.18605	0.0706215	118997	0.179823	0.540615	28.5689	12.0255	2.15464	6.62069	1.82926	2.63679	3.96451	0.756714	0.491525
ENST00000450456	2	1	67	33	9	13	2	2	0	1.47146	99.785	37.1868	7.39534	14.3915	5.18602	1.81015	0.550705	0.215517	86.1111	29.2857	3.69231	9.41379	2.63934	0.393701	0.0899281	119104	0.88741	0.541311	54.0148	20.1297	4.00318	7.79029	2.80725	0.979854	5.09579	2.55112	1.62841
ENST00000557762	1	0	21	7	2	3	1	0	0	0.461212	51.9315	25.2573	2.79533	6.56161	2.67466	1.09162	0.340138	0.0787402	43.1765	19.4375	0.746269	3.39189	1.26229	0.165563	0.0699301	119108	0.277147	0.541332	28.1122	13.6726	1.5132	3.55201	1.44788	0.590928	1.83614	1.63386	0.863768
ENST00000530083	1	1	58	25	2	5	3	0	0	0.790407	83.684	31.4211	4.07297	10.3487	5.39916	0.876591	0.382371	0.102041	71.6111	24.6538	1.53521	6.0566	2.7551	0.125	0.0723589	119172	0.795643	0.541741	45.3351	17.0221	2.2065	5.60633	2.92495	0.474885	3.28111	1.52387	0.900705
ENST00000477776	1	0	0	0	1	2	0	1	0	0.282759	19.2012	6.05958	1.87081	6.45462	0.937341	3.64648	0.433234	0.0668449	13.1739	2.94444	0.328947	3.40909	0.134048	1.38961	0.0798722	119219	0	0.542043	10.4079	3.28456	1.01406	3.49869	0.508079	1.97655	1.84787	1.08232	0.625205
ENST00000356799	2	0	0	0	1	2	0	1	0	0.267448	17.74	5.84971	1.77686	5.56548	0.911803	2.87682	0.433234	0.0645995	12.0204	2.8718	0.271739	2.44231	0.137363	1.08176	0.0789889	119219	0	0.542043	9.61585	3.17079	0.963133	3.01673	0.494237	1.55936	1.32384	1.51076	0.710887
ENST00000476956	1	0	0	0	1	2	0	1	0	0.267448	17.74	5.84971	1.77686	5.5138	0.911803	2.82515	0.433234	0.0651042	11.9444	2.85714	0.284091	2.51786	0.125	0.961538	0.0780031	119219	0	0.542043	9.61585	3.17079	0.963133	2.98872	0.494237	1.53135	1.36479	1.46543	0.716595
ENST00000480444	1	0	0	0	1	2	0	1	0	0.282759	19.2012	6.05958	1.87081	6.44544	0.937341	3.6373	0.433234	0.0669344	13.6207	3.01408	0.347222	3.24138	0.124378	1.38235	0.078125	119219	0	0.542043	10.4079	3.28456	1.01406	3.49371	0.508079	1.97157	1.75697	1.13832	0.625985
ENST00000342584	3	3	53	18	7	16	7	2	0	0.616189	83.5832	33.7809	3.54207	8.22561	3.85197	0.831561	0.428553	0.0899281	73.5	26.64	1.20988	4.71429	1.77419	0.120482	0.0793651	119230	0.532846	0.542115	45.3117	18.3131	1.92021	4.45923	2.08821	0.450802	2.55569	6.26055	3.32713
ENST00000571845	1	11	65	15	3	5	1	1	0	1.40279	73.3598	31.7494	3.81198	9.27922	3.62472	1.84252	0.346573	0.199203	62.2632	24.5172	1.34722	5.10909	1.25641	0.373134	0.0738552	119352	0.472449	0.542907	39.8275	17.237	2.06955	5.03775	1.96788	1.00032	2.77376	1.80261	0.993183
ENST00000602312	1	2	97	57	3	15	7	5	0	2.53312	262.914	122.705	10.7942	29.884	9.80224	9.2876	0.356642	0.641026	241.545	109.25	6.15217	22.2727	6.4902	5.25455	0.0742942	119354	0.46453	0.542922	142.742	66.6191	5.8604	16.2247	5.32185	5.04244	12.0923	1.24045	0.926773
ENST00000592917	1	0	1	3	0	2	0	2	0	0.564225	44.5569	17.9412	2.93196	9.33774	2.6432	3.76259	0.36394	0.0904159	35.75	12.4651	1.00633	5.63415	1.25	1.94231	0.0744048	119361	0.167213	0.542965	24.1929	9.74145	1.59195	5.07007	1.43516	2.04295	3.05914	0.653778	0.448827
ENST00000521467	1	0	31	15	5	7	1	1	0	0.479793	36.6874	19.3905	1.96432	6.31929	1.67827	2.67671	0.47761	0.0805153	28.4231	14.3429	0.35461	3.08451	0.30303	0.943396	0.0825083	119613	0.773576	0.544577	19.9791	10.5596	1.06972	3.44134	0.913945	1.45767	1.67975	4.16728	1.90291
ENST00000496118	2	2	63	28	9	12	3	0	0	0.984935	105.018	52.8154	5.53064	11.9847	5.54809	0.905949	0.462506	0.127877	92.0714	44.3889	2.32836	7.52273	2.93333	0.136612	0.0809061	119633	0.530148	0.54471	57.2046	28.7691	3.01259	6.52818	3.0221	0.49348	4.09771	2.92847	1.77856
ENST00000574814	1	1	83	52	4	5	1	0	0	1.20245	111.44	50.8863	5.96046	13.4546	6.42074	1.07335	0.496435	0.157729	97	42.3809	2.60526	8.93548	4.02062	0.160772	0.0853242	119679	1.02189	0.545004	60.7353	27.7332	3.24847	7.33279	3.49933	0.584982	4.86987	1.02672	0.702177
ENST00000351581	4	0	7	2	1	3	0	2	0	1.10322	105.807	49.279	5.27764	13.8629	5.05688	3.52836	0.506817	0.150602	92.7778	40.7222	2.36232	9	2.45763	1.2	0.0780031	119805	0.0405853	0.545811	57.7508	26.897	2.88059	7.56651	2.7601	1.92582	4.9123	0.610712	0.433893
ENST00000330181	5	0	7	2	1	3	0	2	0	1.74477	202.718	94.3493	8.71343	21.6975	8.52029	4.4638	0.506817	0.314465	183.917	83	4.825	15.5789	5.16923	1.95455	0.0869565	119805	0.0211978	0.545811	110.646	51.4968	4.75588	11.8427	4.65046	2.43639	8.50316	0.35281	0.283568
ENST00000373640	4	0	37	18	4	7	2	1	1	2.00627	251.432	137.858	9.85502	17.5201	5.60043	2.0646	0.567629	0.413223	233.636	125.733	5.58537	11.5517	2.8	0.42735	0.093633	119847	0.130569	0.546076	137.301	75.281	5.38159	9.56728	3.05826	1.12743	6.30812	1.10968	0.744988
ENST00000428471	1	1	70	28	7	13	5	1	2	0.556689	87.4013	38.5699	3.10305	5.60474	2.08826	0.413421	0.439183	0.0866551	77.6316	31.75	1.01527	2.47458	0.45045	0.0796178	0.078125	119925	0.725954	0.546575	47.7714	21.0814	1.69605	3.06341	1.14139	0.225965	1.35254	9.61153	3.78851
ENST00000381689	4	9	135	84	9	20	8	3	0	4.00988	369.193	170.143	19.6119	43.3184	17.781	5.92545	0.35827	1.3924	343.8	151.286	13.4	33.1875	12.5143	2.64583	0.070028	120055	0.493701	0.547413	202.101	93.1386	10.7358	23.7131	9.73356	3.24367	18.1673	1.10088	0.846651
ENST00000398943	3	1	22	15	2	7	3	2	0	7.69131	555.304	224.189	26.9993	74.7749	28.5696	19.206	0.456744	4.06667	524.25	204	19.1333	63	22.1667	13.3902	0.0794913	120219	0.0669077	0.548475	304.57	122.962	14.8084	41.0121	15.6697	10.534	34.5539	0.202582	0.18067
ENST00000380876	4	1	22	15	2	7	3	2	0	7.69131	555.304	224.189	26.9993	74.8942	28.5696	19.3254	0.456744	3.7027	527	205	19.65	63.0588	22.5161	13.1724	0.0819672	120219	0.0669077	0.548475	304.57	122.962	14.8084	41.0776	15.6697	10.5995	34.5862	0.202393	0.180386
ENST00000398944	3	1	22	15	2	7	3	2	0	7.69131	555.304	224.189	26.9993	74.8029	28.5696	19.234	0.456744	4.11475	523.7	205.4	19.2	62.6923	22	13.4167	0.0837521	120219	0.0669077	0.548475	304.57	122.962	14.8084	41.0275	15.6697	10.5494	34.3851	0.203576	0.180603
ENST00000582043	1	4	92	90	0	0	0	0	0	2.06023	233.878	123.356	10.8989	30.9833	9.71588	10.3686	0.382811	0.396825	213.4	111.538	6.27083	22.35	5.69231	6.25	0.0745157	120235	0.729597	0.548574	128.299	67.6698	5.97885	16.9967	5.32988	5.68793	12.2606	0	0.0285769
ENST00000380243	4	9	108	70	6	8	1	1	0	3.14802	335.1	180.238	11.7	26.6522	8.48313	6.46907	0.555865	1.04795	313.385	164.667	7.1087	19.3103	4.82857	3.66667	0.0954199	120253	0.388374	0.548691	183.866	98.8953	6.4197	14.6238	4.65462	3.54952	10.5954	0.755044	0.562027
ENST00000518793	1	1	24	15	0	1	0	1	1	0.238836	21.3973	11.3293	1.00627	5.4132	0.671318	3.73561	0.393817	0.0652742	15.8929	8.03175	0.144928	3.02419	0.102249	1.81034	0.0773994	120325	1.324	0.549152	11.7504	6.22149	0.552596	2.97267	0.368656	2.05142	1.66074	0.602141	0.431944
ENST00000376187	1	0	87	25	1	7	6	0	0	3.17662	262.594	105.404	14.546	27.7104	11.1921	1.97231	0.513657	1.01408	238.875	90.4545	9	20.16	6.8125	0.438597	0.0846024	120399	0.237183	0.549635	144.331	57.9337	7.99498	15.2306	6.15156	1.08405	11.0806	0.631732	0.476778
ENST00000443676	1	0	48	13	2	7	1	4	0	2.04638	149.753	55.1146	10.6835	22.8621	7.80009	4.37855	0.606462	0.396825	132.083	45.3636	6.13333	16.1667	4.45614	1.89583	0.0919118	120541	0.235872	0.55055	82.4463	30.3433	5.88178	12.5867	4.29434	2.41061	8.90056	0.786467	0.573099
ENST00000400120	3	0	48	13	2	7	1	4	0	2.04638	149.753	55.1146	10.6835	23.8705	7.80009	5.38697	0.606462	0.381679	131.8	44.3182	6.18518	17.025	4.53571	2.55357	0.0948767	120541	0.235872	0.55055	82.4463	30.3433	5.88178	13.1419	4.29434	2.9658	9.37312	0.746817	0.549776
ENST00000533405	1	1	101	44	4	12	5	3	1	0.537745	59.3074	31.2416	2.93531	7.36912	3.44847	0.98534	0.337396	0.0838926	49.7059	25.0513	0.892857	4.09722	1.56098	0.146628	0.0738552	120620	1.40838	0.551076	32.6829	17.2165	1.61758	4.06095	1.90037	0.542998	2.25788	5.31471	2.74066
ENST00000594486	1	2	92	49	22	25	2	1	0	1.21464	168.089	61.9119	12.72	18.4061	4.67353	1.01261	0.549639	0.176056	151.917	52.4667	7.59375	12.0588	1.9	0.141643	0.0907441	120650	0.791448	0.55127	92.6623	34.1302	7.01216	10.1468	2.57638	0.558221	6.64767	3.76072	2.3951
ENST00000601417	1	1	199	81	13	21	8	0	1	3.53577	278.825	110.947	19.1688	34.0501	13.9897	0.891509	0.375217	1.14545	254.143	96.5833	12.7143	25.3333	9.22857	0.13624	0.0753012	120844	0.730081	0.55254	154.062	61.3023	10.5915	18.814	7.72988	0.492594	13.9977	1.50025	1.11318
ENST00000457681	1	0	50	25	5	5	0	0	0	0.927915	120.326	58.1662	6.28427	12.9357	4.69162	1.95985	0.270181	0.128205	106.875	50.1333	3.10145	8.44737	2.625	0.393701	0.0647668	120854	0.429803	0.552601	66.4923	32.1427	3.47269	7.1483	2.59259	1.08301	4.66803	1.07112	0.719114
ENST00000523572	1	0	11	9	0	3	2	1	0	0.316207	17.3097	6.51986	1.36116	3.99455	1.71386	0.919535	0.388752	0.069541	11.7027	3.32787	0.18797	1.55224	0.318471	0.136612	0.0758725	121099	1.3804	0.554183	9.59277	3.6132	0.754331	2.21371	0.949791	0.509591	0.860224	3.48746	1.28975
ENST00000504213	1	0	18	9	1	2	0	1	1	0.393052	26.0242	9.86186	1.97653	4.69368	1.05528	1.66188	0.42694	0.0754148	18.7143	5.81081	0.362319	2	0.148368	0.27933	0.0807754	121120	0.912607	0.554318	14.4257	5.46661	1.09562	2.60179	0.584959	0.921209	1.10864	1.80402	0.805986
ENST00000594745	1	4	36	36	0	0	0	0	0	0.893583	73.6266	37.1793	4.50793	10.5453	4.26774	1.76962	0.363667	0.124069	62.8	30.6667	1.90909	6.30233	1.77273	0.333333	0.0704225	121231	0.968281	0.555031	40.865	20.6357	2.50204	5.85296	2.36873	0.982194	3.49798	0	0.0787034
ENST00000542437	1	5	199	91	17	23	6	0	1	2.76707	383.342	192.678	13.0566	25.9374	12.4815	0.399253	0.318084	0.980392	361	177.083	7.69231	18.36	7.77778	0.074184	0.0689655	121243	0.47229	0.555105	212.795	106.957	7.24782	14.398	6.92855	0.221628	10.1917	2.25673	1.57739
ENST00000449534	2	5	244	135	7	17	6	4	0	3.61693	438.441	220.28	19.9234	50.7811	19.6202	11.2375	0.381672	1.1875	412	203.312	13.24	39.8462	14.1613	6.31707	0.0758725	121337	0.612856	0.555715	243.648	122.413	11.0717	28.2198	10.9033	6.24484	22.1431	0.767734	0.609336
ENST00000600794	1	0	24	23	2	2	0	0	0	0.479651	53.9857	24.0473	2.76912	4.43212	1.30687	0.356138	0.42699	0.0809061	45.5556	18.5833	0.833333	1.92857	0.200803	0.0737463	0.0763359	121397	0.956449	0.556098	30.0214	13.3727	1.5399	2.46469	0.726745	0.198048	1.07248	1.86485	0.843257
ENST00000445552	2	0	14	2	2	4	1	1	0	0.870231	60.3404	25.4328	4.85265	11.2374	2.61514	3.76959	0.60759	0.120482	49.5385	19.25	2.05825	6.5	0.793651	1.43103	0.0912409	121469	0.0786386	0.556567	33.5834	14.1551	2.70083	6.25436	1.4555	2.09803	3.61768	1.10568	0.666237
ENST00000407684	1	7	184	104	6	9	2	1	0	4.50238	507.451	252.989	19.2449	38.3069	14.4145	4.64752	0.304639	1.79167	480	234.143	13.0455	28.6316	9.54762	2.06186	0.0688705	121498	0.411084	0.556754	282.525	140.853	10.7147	21.3275	8.02535	2.58752	15.9407	0.564591	0.43523
ENST00000496930	1	2	172	76	11	19	5	3	1	5.53559	382.104	161.969	24.174	55.3296	18.0481	13.1074	0.870771	2.46154	355.667	144.857	16.8182	44.55	12.3714	8.51163	0.167224	121528	0.469225	0.556947	212.812	90.2082	13.4636	30.8156	10.0519	7.30015	24.812	0.765759	0.622692
ENST00000451905	1	1	36	15	1	8	5	2	0	0.783039	50.9715	18.2167	3.82415	9.40988	3.92197	1.66377	0.424397	0.105263	41.1429	12.5625	1.375	5.175	1.53226	0.289017	0.0822368	121536	0.823422	0.557	28.3911	10.1467	2.13005	5.24131	2.18454	0.926722	2.88248	2.77539	1.4805
ENST00000583458	1	4	98	92	0	0	0	0	0	2.21528	253.835	130.5	11.7671	35.7503	10.8259	13.1573	0.382811	0.45045	234.444	118	6.76667	27.3333	6.79487	8.53846	0.0750751	121796	0.704979	0.558694	141.816	72.9097	6.57418	19.9735	6.04838	7.35092	15.271	0	0.0244218
ENST00000520762	1	0	27	8	1	1	0	0	0	0.492314	26.1595	11.159	1.75194	4.37735	0.894735	1.73067	0.217794	0.0837521	19.1143	7.24242	0.27933	1.79167	0.124069	0.340136	0.0626566	121827	0.716911	0.558906	14.6207	6.23682	0.979171	2.44653	0.500073	0.967282	1.00137	0.998628	0.509074
ENST00000584250	1	3	25	15	1	2	0	1	0	0.604452	56.6697	30.8443	2.54947	5.13677	1.67986	0.90744	0.260801	0.0860585	48.6842	25.3214	0.625	2.17105	0.294118	0.130548	0.0655308	121835	0.486313	0.558959	31.676	17.2407	1.42505	2.87124	0.938975	0.507221	1.21353	1.64809	0.741567
ENST00000554743	1	1	35	13	1	1	0	0	0	0.576288	46.4546	18.5368	2.98679	6.56237	2.68373	0.891857	0.558581	0.0834725	36.3478	12.8095	0.943396	3.14286	0.925926	0.13369	0.0869565	121838	0.701308	0.558977	25.9671	10.3616	1.66955	3.66822	1.50014	0.498528	1.75679	0.569221	0.359866
ENST00000321844	4	2	73	30	3	11	7	1	0	1.85461	138.087	48.8605	7.82592	18.021	9.05818	1.1369	0.31171	0.322581	121.636	40.1304	4	12.36	5.7561	0.17301	0.0699301	121866	0.613993	0.559159	77.2124	27.3208	4.37593	10.0766	5.06496	0.63571	6.91121	1.59162	1.08731
ENST00000369655	1	0	22	7	1	5	3	1	1	0.644593	50.9484	19.896	2.67077	8.39066	2.8964	2.82348	0.344148	0.0909091	41	14.4359	0.793651	4.5625	0.980392	1.03049	0.0705219	121873	0.35183	0.559202	28.4905	11.1259	1.4935	4.69207	1.61968	1.5789	2.55136	1.95974	1.05931
ENST00000420922	2	0	26	15	1	3	0	2	1	0.823739	58.63	23.0253	3.79202	9.69078	2.00946	3.8893	0.755185	0.117925	47.55	17.3226	1.4359	5.72222	0.393701	1.57812	0.121951	121898	0.651457	0.559364	32.7955	12.8795	2.12112	5.42067	1.12402	2.17553	3.20081	0.937264	0.591149
ENST00000461209	1	4	66	34	2	7	4	1	0	5.11956	504.219	243.285	20.1902	55.5624	17.097	18.2752	0.30872	2.21918	476.364	224.714	13.9091	43.6923	11.4839	12.1111	0.070922	122060	0.139754	0.560408	282.568	136.339	11.3148	31.1376	9.58126	10.2415	24.4855	0.285883	0.23706
ENST00000462172	1	4	66	34	2	7	4	1	0	5.11956	504.219	243.285	20.1902	56.6085	17.097	19.3213	0.30872	2.21951	475.8	224.857	13.7368	45.1538	11.96	13.2059	0.0683995	122060	0.139754	0.560408	282.568	136.339	11.3148	31.7238	9.58126	10.8278	25.3046	0.27663	0.232747
ENST00000393715	3	0	86	40	6	10	2	2	0	0.718245	83.2808	41.3326	3.59648	10.1219	3.82761	2.69781	0.48747	0.0968992	72.2857	33.5	1.21111	5.96154	1.56338	0.819672	0.0863558	122082	0.96776	0.560553	46.6833	23.1691	2.01602	5.67386	2.14558	1.51227	3.34176	2.99244	1.70072
ENST00000332235	6	3	158	118	0	1	1	0	0	2.59476	325.026	161.613	14.1275	21.7361	6.71676	0.891821	0.576043	0.588235	302.8	146.412	9.18421	15.2581	3.33333	0.121359	0.0931099	122131	0.73014	0.560868	182.297	90.6435	7.92368	12.1911	3.76721	0.500194	8.55776	0.116853	0.118193
ENST00000378347	2	4	185	87	20	23	3	0	0	2.36151	290.144	133.524	14.2966	24.2459	8.06625	1.88309	0.417048	0.458716	268.385	120.6	8.8	17.2727	4.33898	1.08065	0.0765697	122159	0.651566	0.561055	162.786	74.9145	8.02116	13.6033	4.52561	1.05652	9.69095	2.37335	1.66628
ENST00000246080	3	0	43	26	6	6	0	0	0	1.42609	191.873	103.981	6.33562	12.1012	4.68756	1.07806	0.478591	0.245098	177	93.6	3.05556	7.64516	2.70769	0.152905	0.0829187	122169	0.250045	0.561125	107.665	58.3464	3.55507	6.7903	2.6303	0.604926	4.28989	1.39864	0.891595
ENST00000445101	2	5	107	46	8	11	2	1	0	1.0056	108.074	49.9699	5.24145	10.038	3.50739	1.28917	0.306754	0.138889	95.6	41.9444	2.32432	5.73684	1.41667	0.182482	0.068306	122422	0.920554	0.562759	60.8197	28.1211	2.94967	5.64898	1.97382	0.725492	3.22846	3.4072	1.87023
ENST00000586073	1	1	42	19	6	7	1	0	0	0.848996	102.35	49.2917	3.91491	8.63081	3.74327	0.97264	0.415644	0.111607	91.2	41.5217	1.40964	5.07692	2.00571	0.145349	0.0792393	122462	0.38546	0.563019	57.625	27.7522	2.20417	4.85931	2.10753	0.547615	2.8584	2.44892	1.39943
ENST00000371629	1	1	89	37	4	11	4	3	0	1.36042	136.931	62.1253	7.6314	16.812	6.02367	3.15692	0.521984	0.190114	121.364	52.1176	4.09524	11.2424	3.18987	1.08696	0.0844595	122501	0.595571	0.563271	77.1293	34.9934	4.29855	9.46971	3.39296	1.7782	6.33254	1.73706	1.15349
ENST00000512321	1	0	17	7	1	4	2	1	0	1.11229	70.4323	25.9456	4.66741	14.2659	4.49098	5.10753	0.288567	0.143266	58.625	19.5185	1.93478	9.47727	2.13445	2.2439	0.0671141	122632	0.269796	0.56412	39.7323	14.6364	2.63298	8.04769	2.53345	2.88126	5.34632	0.748178	0.526458
ENST00000562855	2	4	247	114	9	27	8	10	0	3.65093	367.878	191.953	17.3189	40.2221	13.0304	9.87272	0.513392	1.2	343.6	175.4	11.2258	31.5294	9.26316	6.09091	0.0881834	122757	0.593895	0.564934	207.827	108.441	9.78406	22.7228	7.36133	5.57744	17.812	1.51583	1.18418
ENST00000461930	1	0	4	9	0	0	0	0	1	0.301541	32.6061	17.9916	1.29343	4.04505	1.86995	0.881673	0.76917	0.0691563	25.9	14.5333	0.177936	1.47761	0.33557	0.125313	0.130208	122787	0.500232	0.565131	18.4267	10.1676	0.730958	2.28598	1.05676	0.49826	0.835044	0	0.17947
ENST00000555997	1	0	23	13	4	6	2	0	1	0.456221	32.0174	13.1753	2.83449	4.86935	1.09614	0.93872	0.231124	0.0813008	24.1515	8.30952	0.961538	2.20482	0.15873	0.126582	0.0632911	122821	0.986693	0.565351	18.1011	7.44868	1.60248	2.75289	0.619702	0.530706	1.2465	4.81349	1.99822
ENST00000253461	4	0	77	43	3	11	3	5	0	1.14144	108.88	48.3217	5.09898	12.5081	4.31331	3.0958	0.405721	0.154321	96.6875	39.8889	2.17808	7.58139	2.14912	1.00794	0.0749625	122858	0.88987	0.565588	61.5809	27.3302	2.88392	7.07443	2.43956	1.75095	4.28794	2.56533	1.51827
ENST00000330539	1	1	81	36	4	9	5	0	1	1.21279	133.137	56.385	7.44225	17.3089	8.98873	0.877964	0.442001	0.170648	118.4	47.3333	3.63636	12.1667	6.16883	0.123153	0.0788643	122921	0.638468	0.566002	75.3556	31.914	4.21233	9.79689	5.08764	0.496929	6.88635	1.30693	0.922608
ENST00000438958	2	4	117	45	7	19	9	3	0	5.42588	355.166	158.175	20.4296	52.0043	18.3585	13.2161	0.451045	2.21519	329.833	142.4	13.6429	41.5625	12.7037	8.60714	0.084317	122966	0.284494	0.56629	201.127	89.5731	11.5691	29.4495	10.3963	7.48413	23.5364	0.807259	0.651096
ENST00000345540	5	0	113	49	10	14	3	1	0	2.35427	195.751	82.8466	10.6498	24.6886	8.26977	5.76911	0.327983	0.537634	175.125	71.2857	6.34091	17.5714	5.05797	2.51111	0.0692521	123046	0.591455	0.566808	110.953	46.9581	6.03637	13.9937	4.68738	3.26998	9.95963	1.40568	1.00043
ENST00000512516	1	0	24	5	2	3	1	0	1	0.504744	39.3608	14.4931	2.03983	6.69168	2.01715	2.6347	0.352287	0.0860585	31.0833	9.54546	0.458716	3.35556	0.406504	0.746269	0.0719425	123052	0.344991	0.566851	22.3117	8.21545	1.15628	3.79318	1.14342	1.49348	1.9021	1.57721	0.815246
ENST00000553095	1	0	19	7	2	3	0	1	0	0.343985	26.9312	10.5323	2.19662	4.96465	1.87423	0.893798	0.272225	0.0693481	19.5357	6.63265	0.462963	2.2561	0.393701	0.131579	0.0649351	123086	0.664621	0.567068	15.2718	5.97253	1.24563	2.81529	1.06281	0.506844	1.27936	2.34492	1.05571
ENST00000256852	7	1	45	24	1	2	1	0	0	0.611824	90.0511	53.6187	3.06924	6.38424	2.32794	0.987057	0.273353	0.094518	79.421	46.0769	1.00667	3.23529	1.17826	0.146199	0.0665779	123163	0.447605	0.567578	51.111	30.4328	1.74203	3.62355	1.32129	0.560232	1.83628	1.08916	0.606273
ENST00000507759	1	0	38	9	3	4	0	1	1	0.857981	55.4257	22.2482	3.55689	9.95242	2.61006	3.78547	0.623359	0.113379	45.2941	16.88	1.26549	5.83784	0.78125	1.28571	0.0982318	123201	0.404528	0.56782	31.4718	12.633	2.01967	5.65119	1.48204	2.14947	3.31484	1.20669	0.731566
ENST00000389068	5	0	12	5	0	0	0	0	0	0.299177	25.3173	13.202	1.38102	2.95109	0.632203	0.937863	0.399158	0.0671141	18.6667	9.10714	0.207469	0.909091	0.100402	0.125313	0.0802568	123444	0.378731	0.569403	14.4158	7.51724	0.78636	1.68036	0.359979	0.534023	0.51764	0	0.22932
ENST00000306391	6	1	27	14	0	1	1	0	0	0.553538	59.8728	32.296	2.39055	5.84177	2.43315	1.01807	0.433054	0.0847458	50.8235	26.4848	0.520833	2.75	0.595238	0.151515	0.0806452	123468	0.43349	0.569556	34.1009	18.3944	1.36155	3.32721	1.38581	0.579846	1.56628	0.638456	0.39193
ENST00000302481	1	1	92	55	5	11	2	4	0	1.42608	182.349	87.5155	6.42693	13.8986	4.69468	2.77696	0.244637	0.204082	167.5	77.2917	3.09859	8.85185	2.13402	0.980392	0.0645161	123524	0.62846	0.569922	103.924	49.877	3.66285	7.9211	2.6756	1.58265	5.04486	2.18044	1.36562
ENST00000377186	3	0	16	6	0	2	2	0	1	0.418205	37.561	15.1403	1.90473	6.43951	3.59401	0.940769	0.423325	0.0758725	29.5333	10.1935	0.37037	3.68519	2.12422	0.144092	0.0794913	123541	0.396293	0.570028	21.4108	8.6304	1.08575	3.6707	2.04869	0.536265	2.10066	0.952082	0.59942
ENST00000572018	1	0	22	14	4	4	0	0	0	0.590305	56.1416	33.9822	1.93034	5.45175	1.50276	2.01864	0.242614	0.094697	48.0909	28.4571	0.344828	2.43333	0.260417	0.495049	0.0637755	123708	0.411981	0.571127	32.064	19.4081	1.10247	3.11364	0.858267	1.1529	1.38974	2.87823	1.24528
ENST00000504750	1	0	12	5	0	1	1	0	0	1.76548	142.403	57.6611	8.58205	19.9056	8.66557	2.65798	0.347627	0.297619	125.231	47.6364	4.5641	13.6774	5.09091	0.793651	0.0714286	123736	0.0867136	0.571311	81.3566	32.9424	4.90302	11.3723	4.95073	1.51853	7.81406	0.127974	0.126345
ENST00000378763	1	0	12	5	0	1	1	0	0	1.75549	141.901	57.4522	8.56008	19.8193	8.64035	2.61891	0.347627	0.263158	124.636	47.6154	4.61364	13.7879	5.18333	0.746269	0.0712251	123736	0.0870288	0.571311	81.0695	32.8231	4.89046	11.323	4.93632	1.49621	7.87716	0.126949	0.126871
ENST00000536621	1	25	2731	1021	68	160	82	10	0	40.6121	3059.66	1305.23	157.784	252.4	83.9881	10.6278	0.333803	30.8235	2982	1255.29	137.857	226.8	71.1818	6.31429	0.0720461	123755	0.782238	0.571428	1748.38	745.845	90.1623	144.228	47.9931	6.07303	129.6	1.23457	1.10897
ENST00000377700	4	5	124	55	0	3	2	1	1	2.18779	238.869	128.756	9.29639	20.6578	9.46891	1.89248	0.461805	0.520833	220.533	116.7	5.14634	14.5185	5.79487	0.373134	0.0809061	123756	0.427165	0.571436	136.498	73.5758	5.3123	11.8046	5.41088	1.08143	8.29641	0.361602	0.284446
ENST00000379442	3	25	2770	1043	71	163	82	10	0	41.5742	3135.88	1336.95	162.251	263.367	87.8975	13.2179	0.333803	31.8421	3059.2	1284.67	143.556	238.182	74.2222	8.30769	0.0712251	123760	0.780136	0.571464	1792.05	764.017	92.7209	150.505	50.2303	7.55354	136.112	1.19754	1.08275
ENST00000413619	2	8	70	33	5	7	2	0	0	1.02105	88.0019	40.4687	4.15542	9.66241	2.29716	3.20983	0.574965	0.14881	75.3571	32.8667	1.51515	5.5	0.526316	1.15306	0.0924214	123913	0.815446	0.572457	50.3773	23.1666	2.3788	5.53132	1.31503	1.83749	3.14852	2.22327	1.24351
ENST00000357494	4	0	111	49	9	13	3	1	0	2.2547	188.075	80.3251	10.2213	22.9725	7.90195	4.84916	0.327983	0.454545	169.75	69.7778	5.9	16.3	4.45098	2.09677	0.0699301	123949	0.610021	0.572694	107.709	46.0017	5.85371	13.1562	4.5254	2.77709	9.33491	1.39262	0.988563
ENST00000535540	1	2	82	24	5	19	6	8	0	1.405	102.785	42.1941	6.96033	18.9331	6.5313	5.44144	0.24385	0.188679	89.0714	33.4706	3.46939	13.2571	3.33871	2.97619	0.0641849	123989	0.568801	0.57295	58.891	24.1751	3.98792	10.8477	3.74211	3.11767	7.59568	2.50142	1.71841
ENST00000451356	2	0	147	67	5	14	8	1	1	1.52378	207.642	96.7273	8.56893	22.2813	7.61376	6.09863	0.499104	0.241546	191.333	85.9167	4.65854	16.2703	4.74545	3.06944	0.0859107	124046	0.692669	0.573318	119.045	55.4555	4.91272	12.7743	4.3651	3.49645	9.32804	1.50085	1.09234
ENST00000506607	1	2	192	83	12	33	15	6	0	3.4238	344.577	161.286	13.0427	40.5389	20.1925	7.30375	0.371202	1.13208	322.636	147	7.81818	32	15.0444	3.675	0.0748503	124055	0.514613	0.57338	197.574	92.4783	7.47839	23.2442	11.578	4.18782	18.3482	1.79855	1.41087
ENST00000499227	2	0	68	28	8	12	4	0	0	1.47866	104.186	44.1419	8.30763	16.3264	5.15301	2.86571	0.390167	0.215517	90.4167	35.4	4.53333	10.3846	2.40506	1.03185	0.0763359	124188	0.634318	0.574241	59.8279	25.3481	4.77058	9.37526	2.95907	1.64561	5.96327	2.01232	1.26579
ENST00000330955	5	0	28	16	0	1	0	1	1	0.425891	57.143	31.2799	2.09838	5.43759	2.21633	1.12287	0.3631	0.0768049	48.625	26	0.406504	2.2931	0.520833	0.173611	0.0746269	124189	0.51151	0.57425	32.8144	17.9625	1.205	3.12253	1.27273	0.644811	1.31681	0.759408	0.414075
ENST00000556834	1	0	12	12	1	5	3	1	0	0.419228	34.0101	13.8362	1.90519	6.80627	3.61296	1.28812	0.592395	0.075188	26.8125	9.33333	0.314465	4.07778	2.21854	0.187266	0.0925926	124217	0.867289	0.574427	19.5363	7.9479	1.09439	3.90971	2.07538	0.739932	2.34239	2.13457	1.24725
ENST00000529278	1	0	33	13	1	2	1	0	0	0.445113	38.2568	14.8786	2.40442	7.13473	2.79693	1.93338	0.255341	0.0813008	28.8667	9.5	0.60241	3.53488	0.943396	0.413223	0.0641026	124275	0.873736	0.574813	21.9905	8.55243	1.38209	4.10114	1.60771	1.11133	2.0319	0.984302	0.543344
ENST00000438105	2	0	22	14	0	1	0	1	1	0.318911	47.7876	27.4551	1.56063	4.15587	1.53163	1.06361	0.223678	0.0688705	40.3	23.0455	0.226244	1.7193	0.27027	0.15873	0.062422	124324	0.509923	0.575132	27.4842	15.7903	0.89757	2.39018	0.880893	0.611714	0.988824	1.0113	0.518999
ENST00000524175	1	0	79	41	3	7	4	0	0	1.0466	98.5874	37.5238	5.74434	12.4426	5.83883	0.859413	0.414148	0.139276	85.1	29.75	2.50909	7.72727	3.25333	0.123153	0.0777605	124487	1.09264	0.576186	56.8048	21.6207	3.30981	7.16925	3.36426	0.495182	4.45235	1.5722	0.977931
ENST00000567544	1	9	105	42	37	45	8	0	0	0.688946	88.9955	40.2227	4.44067	10.687	4.13768	2.10865	0.47784	0.103093	77.6429	33.15	1.80488	6.64865	2.23423	0.46729	0.0837521	124582	1.04419	0.576798	51.3325	23.2004	2.56137	6.16425	2.38661	1.21627	3.83493	11.7342	6.82748
ENST00000443836	1	0	12	4	1	3	1	1	0	0.754941	53.4525	18.7154	3.22402	6.91049	1.91159	1.77488	0.420307	0.10142	43.7857	13.0556	1.03906	3.41026	0.352113	0.359712	0.0791139	124979	0.213728	0.579392	30.97	10.8436	1.86797	4.00389	1.10756	1.02835	1.97588	1.51831	0.777106
ENST00000535159	1	7	290	158	11	19	6	2	0	5.63644	621.743	335.185	28.6375	51.8678	19.8601	3.37021	0.331197	2.48214	587.667	313.167	20.3333	41.2941	14.3333	1.26263	0.0699301	124987	0.471382	0.579446	360.266	194.222	16.5939	30.0546	11.5078	1.95286	23.9277	0.794058	0.638203
ENST00000446477	2	7	290	158	11	19	6	2	0	5.63644	621.743	335.185	28.6375	52.8744	19.8601	4.37682	0.331197	2.64583	590.375	313.214	21	42.3125	14.4815	1.78	0.0696379	124987	0.471382	0.579446	360.266	194.222	16.5939	30.6378	11.5078	2.53613	24.5178	0.774947	0.626248
ENST00000473136	1	3	75	29	0	0	0	0	0	2.49878	194.019	75.1424	11.0537	27.486	10.7928	5.63948	0.409096	0.684932	175.125	64.5	6.14286	20.1818	6.62791	2.56522	0.0729927	125056	0.385934	0.579893	112.51	43.5745	6.40994	15.9389	6.25867	3.2703	11.7033	0	0.0304156
ENST00000374240	3	0	20	11	2	6	3	1	0	1.65745	112.614	40.2295	7.75158	22.6742	7.15105	7.77159	0.288567	0.253807	98.875	32.0769	4.07692	16.2	4.21739	4.2931	0.0664894	125179	0.273431	0.580686	65.3931	23.3607	4.50123	13.1666	4.15251	4.51285	9.40711	0.637816	0.475612
ENST00000374233	3	0	22	10	2	5	2	1	0	3.10675	222.346	79.1737	13.9353	34.6423	11.341	9.366	0.221275	1.02158	201.083	66.875	8.39286	26.1111	7.21739	5.80556	0.0630517	125179	0.126305	0.580686	129.113	45.975	8.09201	20.1163	6.58556	5.4387	15.1623	0.329764	0.26678
ENST00000515532	1	0	20	11	2	6	3	1	0	1.65745	112.614	40.2295	7.75158	22.643	7.15105	7.74041	0.288567	0.26178	96.6875	31.8947	4.06897	16.2059	4.25	4.16129	0.0679348	125179	0.273431	0.580686	65.3931	23.3607	4.50123	13.1485	4.15251	4.49475	9.41052	0.637584	0.476243
ENST00000450639	1	0	25	12	2	3	0	1	0	0.737277	35.4337	13.5037	2.35621	7.2178	1.42513	3.43647	0.386299	0.103306	26.92	9.02128	0.485437	3.83333	0.231481	1.25	0.0748503	125251	0.888645	0.58115	20.5923	7.84767	1.36931	4.19462	0.828214	1.9971	2.22774	1.34666	0.745534
ENST00000564719	1	1	67	24	3	8	4	1	0	1.44865	98.8123	36.8859	7.04045	14.0759	5.15088	1.88455	0.359576	0.210084	84.75	28.2353	3.63158	9.03226	2.68627	0.364963	0.0737463	125252	0.650656	0.581155	57.4252	21.4364	4.09159	8.18027	2.99346	1.09522	5.24914	1.52406	0.979232
ENST00000545837	1	0	36	21	5	8	3	0	1	0.534533	61.3356	35.8194	3.27266	6.79731	2.43059	1.09406	0.368018	0.08726	51.3684	29.3636	1.12879	3.28302	0.595238	0.153374	0.0723589	125260	0.586275	0.581211	35.6489	20.8186	1.9021	3.95067	1.41268	0.635882	1.90813	4.1926	1.90983
ENST00000554161	1	0	40	17	6	8	2	0	0	0.599374	68.3632	30.4681	3.4341	5.877	1.38513	1.05777	0.338935	0.0875657	58.4211	24.0278	1.16832	2.69767	0.226244	0.150602	0.0696379	125369	0.55796	0.581916	39.7816	17.7299	1.99836	3.41992	0.806032	0.615531	1.56982	5.09612	2.16841
ENST00000595944	1	0	12	4	0	0	0	0	0	0.220352	25.8444	11.5699	1.17389	4.40764	2.37907	0.854683	0.291607	0.0631313	20.027	8.32203	0.170648	2.15464	1.10213	0.133333	0.0660502	125457	0.345725	0.582482	15.0539	6.73926	0.683767	2.56737	1.38577	0.497837	1.25504	0	0.163006
ENST00000398731	2	0	13	14	0	2	2	0	0	1.05171	74.3288	29.1542	4.57273	14.4573	6.1987	3.68585	0.203999	0.143678	62.4118	22.6316	1.82692	9.65385	3.81818	1.37179	0.059312	125476	0.480205	0.582605	43.3043	16.9854	2.66409	8.42288	3.61139	2.14739	5.62438	0.355595	0.280179
ENST00000407120	1	0	32	8	2	4	1	1	0	0.736024	46.6021	18.6766	3.14	8.78044	3.83328	1.80716	0.434135	0.103093	37.0556	13.0811	1.06087	5.08696	1.60317	0.3125	0.078125	125479	0.428343	0.582629	27.1517	10.8815	1.82946	5.11574	2.23338	1.0529	2.96381	1.34962	0.80132
ENST00000553678	1	0	31	21	1	2	1	0	0	0.695045	52.9614	24.8714	2.9503	6.42164	2.49538	0.975966	0.434695	0.0956023	42.95	19.2069	1.04938	3.39344	0.833333	0.15015	0.0811688	125485	0.844344	0.582665	30.8587	14.4917	1.71903	3.74166	1.45397	0.568661	1.97724	1.01151	0.589392
ENST00000566628	1	0	37	10	1	4	1	2	0	0.559255	44.9729	17.7243	2.72702	11.727	2.32977	6.67018	0.2663	0.0856164	35.6818	12.6	0.892857	7.17241	0.574713	3.2807	0.0648508	125504	0.564199	0.58279	26.2098	10.3295	1.58928	6.83436	1.35777	3.88732	4.18001	0.956935	0.61355
ENST00000556320	1	0	46	16	3	6	2	1	0	0.64403	51.5229	26.3258	2.77765	5.73181	2.02894	0.925222	0.390442	0.094518	42.8571	21.0244	0.694444	2.93333	1.12102	0.139276	0.0734214	125515	0.607769	0.582859	30.0306	15.3442	1.61897	3.34084	1.18259	0.539274	1.70972	3.50935	1.69234
ENST00000550977	2	0	89	42	4	14	5	5	0	2.11016	123.489	44.1602	9.43544	23.4358	7.60808	6.39225	0.325528	0.423729	106.5	35.1579	5.13636	16.5333	4.21538	3.14085	0.0714286	125516	0.951082	0.582863	71.9774	25.7394	5.49957	13.6598	4.43447	3.72581	9.63667	1.45278	1.02402
ENST00000520800	1	0	21	13	1	3	1	1	0	0.501478	28.6758	12.1235	2.09056	5.95952	1.16576	2.70319	0.339496	0.078125	21.0833	8.03636	0.390625	2.825	0.162338	1.00976	0.0677507	125559	1.0723	0.583145	16.7221	7.06977	1.2191	3.47526	0.679807	1.57635	1.64738	1.82107	0.880445
ENST00000434748	2	18	406	232	9	19	2	8	0	6.82391	848.114	452.625	35.2045	70.2965	19.8739	15.218	0.421384	3.375	811.75	428.833	26.4545	58.1875	14.5143	9.68	0.0792393	125582	0.512565	0.583293	494.699	264.013	20.5346	41.0035	11.5923	8.87657	33.9404	0.559805	0.46984
ENST00000588985	1	2	57	36	3	7	3	1	0	1.14052	134.032	63.2406	5.9398	10.9904	3.67733	1.37331	0.449727	0.157729	119.929	54	3.0303	7.03279	1.76271	0.232558	0.0818331	125598	0.569254	0.583393	78.1933	36.8941	3.46523	6.41174	2.14533	0.801181	4.10288	1.70612	1.08511
ENST00000437418	1	0	17	5	0	2	1	1	1	0.34239	40.2118	17.9816	1.76309	3.52978	0.817395	0.949303	0.485069	0.0735294	33.0303	13.3333	0.299401	1.18447	0.114679	0.129199	0.0827815	125607	0.278062	0.583455	23.4617	10.4915	1.02868	2.05947	0.476913	0.553875	0.691082	2.89401	0.976765
ENST00000567970	1	0	124	53	3	17	8	6	0	1.64229	153.693	67.9707	7.64409	20.2922	7.75163	4.89646	0.290418	0.252525	137.25	57.5294	4.0339	13.9091	4.48077	2.05495	0.0662252	125612	0.779748	0.583485	89.6776	39.6598	4.46021	11.8402	4.52296	2.85701	8.11574	2.09469	1.41813
ENST00000269720	2	1	115	58	15	21	4	2	0	2.33882	310.953	159.246	12.0443	22.9523	8.01691	2.89108	0.388253	0.510204	289.923	144.5	7.09091	16.4074	4.66667	1.06667	0.0769231	125631	0.364216	0.583605	181.474	92.9368	7.02912	13.3951	4.67871	1.68725	9.57545	2.19311	1.54731
ENST00000553788	1	2	13	7	5	8	0	3	1	0.378205	16.7224	5.86267	1.56608	5.24864	0.675067	3.00749	0.34796	0.0746269	11.0435	3.05319	0.247525	2.39726	0.103734	1.07563	0.0711238	125667	1.194	0.583839	9.7632	3.42285	0.914339	3.06436	0.39413	1.75589	1.39961	5.71586	2.38472
ENST00000359085	4	1	93	42	5	11	3	3	0	1.94136	159.948	69.4072	8.74291	21.9765	6.53357	6.69998	0.24609	0.367647	143.333	59.5	4.56667	15.2222	3.51613	3.4375	0.065703	125673	0.605125	0.583878	93.3899	40.5254	5.10479	12.8316	3.81481	3.91197	8.88792	1.23763	0.862614
ENST00000355045	2	0	56	27	4	7	0	3	0	8.5761	707.274	290.54	43.3093	82.6423	36.4442	2.88875	0.398974	4.65789	668.667	266.5	33	70.0455	28.6111	1.05488	0.074184	125714	0.0929304	0.584143	413.149	169.717	25.2988	48.2749	21.2886	1.68744	40.9165	0.17108	0.153768
ENST00000523118	1	0	34	16	4	8	1	3	0	0.66805	46.4795	16.1965	3.18902	11.2217	3.19037	4.84228	0.372159	0.0988142	37.2	10.95	1.06452	6.56757	1.05691	2.16667	0.0734214	125715	0.987866	0.584151	27.151	9.46122	1.86287	6.55515	1.86366	2.82862	3.83645	2.08526	1.20479
ENST00000532622	2	3	76	28	2	5	2	1	0	5.68564	346.462	143.439	20.4388	56.9834	19.7872	16.7574	0.451045	2.35849	320.125	128.071	13.9	45.7273	13.4615	11.5926	0.0815661	125801	0.195205	0.584707	202.579	83.87	11.9507	33.3186	11.5697	9.79819	26.7371	0.187006	0.162632
ENST00000529290	1	4	105	50	8	22	7	7	0	1.91011	136.674	62.5233	7.16982	20.0516	7.40343	5.47835	0.536439	0.35461	120.455	51.9412	3.35417	14.4118	4.27273	2.81818	0.084317	125831	0.799702	0.584903	79.9409	36.5701	4.19365	11.7282	4.33029	3.2043	8.42948	2.60989	1.84
ENST00000548969	1	1	36	10	2	4	1	1	0	0.723786	45.2768	17.3165	2.96532	11.4593	2.6335	5.86048	0.251335	0.103734	36.375	11.375	1.01299	7.09804	1.27647	2.88889	0.0666667	125875	0.577485	0.585187	26.4954	10.1334	1.73526	6.70583	1.54109	3.42948	4.15368	0.963002	0.624495
ENST00000382349	4	3	61	43	2	6	2	2	0	3.54164	439.217	263.613	15.0749	24.6175	8.59891	0.943648	0.359576	1.24	414.714	246.4	9.61905	17.5769	4.79412	0.134409	0.0714286	125926	0.163118	0.585515	257.168	154.349	8.8266	14.4139	5.03479	0.55252	10.2915	0.583003	0.435835
ENST00000547602	1	2	43	24	2	4	1	1	0	0.957066	71.3833	31.3831	3.63904	7.61032	2.92881	1.04247	0.744786	0.130208	59.6154	24.5238	1.30392	4.16667	1.0129	0.154799	0.116279	125938	0.764743	0.58559	41.8013	18.3776	2.13099	4.45653	1.71508	0.610458	2.43996	1.63937	0.907894
ENST00000561890	1	97	712	278	41	49	7	1	0	11.3806	913.288	401.444	50.9968	64.1719	10.4419	2.73315	0.413663	6.66667	866	372.889	40.5	51.8125	5.96429	0.862069	0.0762195	126019	0.6925	0.586112	535.289	235.291	29.8899	37.6119	6.12012	1.60193	30.3679	1.61354	1.29881
ENST00000318245	4	2	57	25	2	12	8	2	1	0.862069	67.6549	32.4409	3.46261	10.8737	4.43785	2.97328	0.481296	0.124688	56.8333	25.8261	1.11538	6.5	2.04348	1.08108	0.0822368	126055	0.770633	0.586344	39.6691	19.0215	2.03028	6.37575	2.60211	1.74337	3.81124	3.14858	1.81798
ENST00000443575	1	0	51	32	2	5	0	3	0	4.20135	324.573	121.686	19.8218	54.1793	17.5401	16.8175	0.429557	1.54688	297.545	106.077	13.2759	43.2174	12.4595	10.9333	0.0782473	126058	0.262972	0.586367	190.319	71.3527	11.6229	31.769	10.2849	9.8612	25.3413	0.197307	0.170442
ENST00000512175	2	0	182	63	11	26	12	3	0	2.97824	267.059	103.485	14.9021	35.6628	13.1474	7.61332	0.194638	0.819672	245.4	89.8667	9.30769	27.1905	8.66667	4.02703	0.0592417	126081	0.608786	0.586518	156.635	60.6956	8.74036	20.9169	7.71117	4.46535	15.9477	1.63033	1.23734
ENST00000505950	1	0	26	13	5	8	2	1	2	0.913107	45.6458	17.6862	3.7861	8.8073	4.14135	0.879846	0.356526	0.135501	36.5556	12.1111	1.26804	5.05172	2.1282	0.126263	0.0740741	126165	0.735034	0.58706	26.7968	10.3829	2.22267	5.17041	2.43122	0.516523	2.96567	2.69754	1.49901
ENST00000450035	1	1	79	20	5	15	5	5	0	1.28194	83.7192	32.693	5.03913	14.9897	4.29103	5.65949	0.242034	0.176056	71.6923	24.9091	2.13699	9.74074	2.15094	2.62	0.065189	126172	0.611751	0.587106	49.1521	19.1943	2.9585	8.80052	2.51929	3.32272	5.71885	2.62291	1.66657
ENST00000568484	1	1	79	20	5	15	5	5	0	1.28194	83.7192	32.693	5.03913	14.8963	4.29103	5.5661	0.242034	0.214592	71.5385	24.6538	2.06757	10	2.23932	2.63462	0.0642674	126172	0.611751	0.587106	49.1521	19.1943	2.9585	8.74569	2.51929	3.26789	5.87106	2.5549	1.67646
ENST00000432901	3	2	29	18	2	4	2	0	0	0.675558	46.7966	21.0662	2.98523	6.34354	2.38659	0.971714	0.483025	0.10101	38.1	15.6	0.925926	3.05263	0.595238	0.148368	0.0809061	126183	0.85445	0.587173	27.4777	12.3695	1.75285	3.72475	1.40134	0.570564	1.79242	2.23162	1.06515
ENST00000329240	4	0	14	2	2	3	1	0	0	0.870231	60.3404	25.4328	4.85265	10.2906	2.61514	2.82276	0.60759	0.121654	49.5556	19.0571	1.97619	5.63889	0.694444	0.806452	0.0914077	126244	0.0786386	0.587566	35.4539	14.9434	2.85125	6.04638	1.53657	1.65856	3.31322	0.905464	0.534647
ENST00000551108	1	2	81	39	9	12	3	0	0	0.883346	115.986	52.8205	4.28889	13.9239	8.61867	1.01632	0.253658	0.12285	103.714	44.7826	1.7	9.8125	6.2125	0.140449	0.0657895	126267	0.73835	0.587714	68.1669	31.0434	2.52064	8.18326	5.06531	0.597307	5.76695	2.08082	1.43955
ENST00000449331	1	4	41	22	2	4	2	0	0	0.888545	99.3472	62.0569	4.11364	10.0535	4.25894	1.68089	0.35682	0.117371	87.7143	53.75	1.44872	5.9375	2.05405	0.282486	0.0707214	126274	0.354514	0.587763	58.3926	36.4748	2.41784	5.90906	2.50325	0.987966	3.48985	1.14618	0.702131
ENST00000400514	2	0	21	16	2	3	0	1	0	0.273355	44.2453	21.9874	1.9649	3.76793	0.93475	0.868276	0.263672	0.066313	36.9545	17.0526	0.34965	1.31818	0.141243	0.119617	0.0632911	126294	0.727688	0.587887	26.0112	12.9261	1.15514	2.21512	0.549528	0.510448	0.774942	3.87126	1.28908
ENST00000261673	6	18	404	230	9	19	2	8	0	6.32583	756.682	413.091	32.6481	66.6437	17.9252	16.0704	0.421384	2.8718	724.222	390.091	24.05	54	12.7297	10.3636	0.0762195	126301	0.556778	0.587938	444.882	242.872	19.1951	39.1824	10.5389	9.44842	31.7487	0.59845	0.491402
ENST00000451127	2	2	41	17	5	12	6	1	0	0.929757	115.874	57.1062	4.51885	11.45	3.92872	3.00246	0.276061	0.127226	103.273	49.2083	1.91667	6.63889	1.3908	1.06944	0.0688705	126336	0.297691	0.588163	68.1529	33.5878	2.65782	6.73449	2.31073	1.76594	3.90475	3.07318	1.72783
ENST00000340147	6	4	67	25	4	13	5	4	1	1.17464	114.056	51.3789	5.88786	14.3018	4.61991	3.79403	0.60327	0.161812	100.636	42.9375	2.80435	9	2	1.43939	0.0961538	126352	0.486581	0.588264	67.095	30.2244	3.46362	8.41324	2.71773	2.23189	5.29438	2.45543	1.5146
ENST00000590772	1	0	43	28	2	5	2	1	0	1.04218	132.051	64.7366	5.12278	13.2951	6.21968	1.95264	0.388253	0.144092	119.176	56.1538	1.93617	8.65517	3.89583	0.393701	0.0745157	126383	0.432522	0.588461	77.707	38.095	3.01456	7.82365	3.66004	1.14905	5.09323	0.981696	0.660768
ENST00000565120	1	1	25	9	0	3	1	2	1	0.473667	39.4089	20.0844	2.00379	5.21181	2.20527	1.00275	0.455563	0.08	31.5714	15.3714	0.364963	2.62295	1.09375	0.149254	0.0801282	126427	0.448108	0.588745	23.2018	11.8246	1.17972	3.06843	1.29834	0.590362	1.54425	1.94269	0.980825
ENST00000407847	4	22	232	137	5	10	5	0	0	3.941	415.6	213.601	18.35	46.3622	20.5071	7.50514	0.212124	1.35897	390	197	11.65	36.8333	15.0476	4.16923	0.0633714	126437	0.641383	0.58881	244.709	125.77	10.8047	27.2986	12.0748	4.41911	21.6878	0.461088	0.377718
ENST00000421832	2	8	85	65	8	10	2	0	1	2.36261	332.391	180.514	10.6877	18.2256	5.47374	2.06415	0.403605	0.549451	312.111	166.636	6.16	12	2.48387	0.446429	0.0771605	126455	0.360082	0.588925	195.754	106.309	6.29428	10.7335	3.22362	1.21563	7.0671	1.41501	0.934702
ENST00000538382	1	0	66	24	1	5	3	1	0	1.36894	107.842	40.3933	6.83756	18.7163	8.12606	3.7527	0.507135	0.189394	93.8824	32.375	3.11667	13.2553	5.67347	1.33721	0.0869565	126466	0.594158	0.589001	63.5192	23.7917	4.02733	11.0239	4.78626	2.21035	7.8074	0.640418	0.477268
ENST00000532798	2	1	22	7	2	5	3	0	0	0.627236	36.1046	12.4377	1.96504	7.03498	2.18954	2.8804	0.442321	0.0900901	27.6429	8.08333	0.34965	3.53846	0.45045	1.15068	0.0793651	126480	0.562804	0.589092	21.2689	7.32696	1.15759	4.14425	1.28984	1.69682	2.08448	2.39868	1.18426
ENST00000546501	1	1	29	12	1	3	0	2	0	0.723603	44.9759	16.5273	2.48088	7.217	2.55173	2.18439	0.371418	0.0980392	35.5714	11.325	0.625	3.80952	0.793651	0.495049	0.0718391	126620	0.726071	0.58999	26.5353	9.75095	1.46369	4.25796	1.5055	1.28877	2.24758	1.33477	0.73561
ENST00000382389	1	0	51	15	2	3	0	1	0	0.429244	42.235	18.3056	2.41449	6.96336	1.61501	2.93386	0.357009	0.0745157	34.28	13.0714	0.520833	3.5	0.285714	1.07031	0.0737463	126700	0.819419	0.590505	24.94	10.8096	1.42577	4.1119	0.953672	1.73246	2.06677	1.45154	0.758906
ENST00000351817	4	12	117	71	5	9	4	0	0	2.5565	300.388	188.546	10.2271	19.3039	8.12233	0.954461	0.355539	0.675676	279.167	175.444	6.03448	13.2727	4.57143	0.14245	0.0730994	126744	0.376567	0.590794	177.467	111.392	6.04213	11.4046	4.79862	0.56389	7.84144	1.14775	0.798008
ENST00000524230	2	2	199	84	12	27	5	10	0	4.96553	426.412	174.911	22.6423	53.4186	16.1464	14.6299	0.812683	2.15054	398.5	158.182	15.0909	43.3158	11.0816	9.65789	0.118203	126757	0.480245	0.590873	251.956	103.35	13.3787	31.5636	9.5405	8.64441	25.5941	1.05493	0.857669
ENST00000532511	1	8	77	31	7	8	1	0	2	0.824999	92.3666	41.8281	4.56507	8.54303	3.08639	0.891571	0.449619	0.107296	80.7857	35.1667	2.04082	4.72222	1.08571	0.126904	0.0809061	126759	0.741129	0.590889	54.5784	24.7158	2.69745	5.04798	1.82372	0.52682	2.79031	2.86706	1.53209
ENST00000557640	1	1	73	23	10	14	4	0	0	1.22202	96.3544	34.3581	7.09449	17.0144	8.04588	1.87405	0.235432	0.157729	82.3077	26.7895	3.55556	11.3939	4.73333	0.316456	0.0641026	126805	0.66942	0.591186	56.9634	20.312	4.19417	10.0587	4.75661	1.10791	6.73594	2.0784	1.37328
ENST00000455348	2	1	73	23	10	14	4	0	0	1.22202	96.3544	34.3581	7.09449	16.0402	8.04588	0.899781	0.235432	0.179856	82	26.7	3.62222	10.6452	4.84211	0.132275	0.0615764	126805	0.66942	0.591186	56.9634	20.312	4.19417	9.48272	4.75661	0.531938	6.29327	2.2246	1.45251
ENST00000511399	1	0	34	9	1	4	2	1	0	0.49904	38.07	13.6293	2.59567	5.86588	1.26462	2.00559	0.937443	0.0837521	29.2286	8.74194	0.632911	2.82979	0.2	0.490196	0.179856	126810	0.660344	0.591215	22.5075	8.05783	1.5346	3.468	0.74766	1.18574	1.67301	2.3909	1.13407
ENST00000504237	1	0	25	8	1	3	2	0	0	0.348633	29.7034	10.9388	2.10508	4.11803	0.881258	1.1317	0.937443	0.0703235	22.1071	6.88462	0.381679	1.75556	0.130208	0.170648	0.165017	126818	0.731344	0.591269	17.5627	6.46775	1.24467	2.43486	0.52106	0.669137	1.038	2.89016	1.19256
ENST00000421905	1	11	286	192	11	13	1	1	0	4.55881	472.462	252.861	20.5148	42.6211	11.6589	10.4473	0.34026	1.97619	447.182	235.25	13.7895	33	6.93103	6.15385	0.070028	126835	0.75931	0.591378	279.404	149.537	12.132	25.2052	6.89483	6.17831	19.5155	0.666138	0.525186
ENST00000562818	1	0	45	19	4	7	2	1	0	0.72421	57.9059	21.6254	3.64906	11.9814	3.645	4.68731	0.2663	0.105485	46.9412	15.6552	1.2381	7.22222	1.31183	2.17442	0.0635324	126853	0.878595	0.591496	34.2511	12.7913	2.15841	7.08693	2.156	2.77252	4.27191	1.63861	0.988542
ENST00000318157	2	0	18	9	0	4	3	1	1	0.468199	33.0605	12.4997	2.10965	4.05024	0.984208	0.956379	0.518355	0.0769231	25.4375	8.2093	0.446429	1.60606	0.150602	0.126904	0.087108	126865	0.72002	0.591566	19.5575	7.39438	1.248	2.39599	0.582225	0.565762	0.950092	4.21012	1.55388
ENST00000416668	1	0	23	11	1	3	0	2	1	0.638569	41.2062	14.7705	2.39601	6.60879	1.29437	2.9184	0.275569	0.0905797	33.2273	10.2292	0.515464	3.26786	0.18315	1.06349	0.0667557	126876	0.744728	0.59164	24.3792	8.73882	1.41758	3.91002	0.765803	1.72664	1.93339	1.55167	0.793647
ENST00000312019	2	1	98	33	11	17	5	1	0	1.22075	112.115	40.7217	6.0045	13.6033	6.67416	0.924604	0.363491	0.153374	98.2273	31.2759	2.94872	9.20513	4.34177	0.133333	0.0721501	126879	0.81038	0.591658	66.3335	24.0933	3.55261	8.04848	3.94882	0.547049	5.44629	3.12139	2.04715
ENST00000221462	4	11	288	193	11	13	1	1	0	4.57875	475.32	254.557	20.673	43.8843	11.7904	11.4209	0.34026	1.92683	444	235.429	14.3235	33.6471	7.02703	6.625	0.0698324	126886	0.758181	0.591704	281.249	150.622	12.2323	25.9665	6.97644	6.75779	19.9091	0.652968	0.510078
ENST00000549357	1	1	47	26	0	3	2	1	0	0.53074	43.601	23.3116	2.24883	5.36677	1.40646	1.71148	0.374117	0.0881834	35.2963	18	0.46729	2.33333	0.221239	0.320513	0.0758725	126923	1.11532	0.59194	25.8092	13.7991	1.33117	3.17681	0.832542	1.01309	1.38119	2.17203	0.951913
ENST00000556949	1	1	15	6	1	4	3	0	0	0.417084	25.7357	8.81533	1.66803	4.31283	1.56697	1.07784	0.60885	0.0766871	19.2581	4.9375	0.299401	1.89583	0.257732	0.159236	0.100604	126954	0.680632	0.592139	15.2391	5.2199	0.987704	2.5538	0.927864	0.63823	1.1226	3.56317	1.47357
ENST00000550135	1	2	239	111	25	38	9	4	0	2.45977	292.356	132.018	11.4923	30.1167	16.8698	1.75456	0.248413	0.666667	271.467	118.778	6.65625	23.0857	13.0149	0.340136	0.065445	127008	0.840797	0.592486	173.217	78.2186	6.80902	17.8437	9.99514	1.03955	13.678	2.77819	2.09881
ENST00000551941	1	0	49	10	15	17	1	1	0	0.790984	53.2704	19.9667	3.73747	7.87983	3.34404	0.798317	0.438551	0.120482	43.5294	14.0909	1.23333	4.45312	1.58667	0.116009	0.0780031	127023	0.500833	0.592585	31.5673	11.832	2.21477	4.66947	1.98163	0.473071	2.63886	6.44218	3.38526
ENST00000562505	1	1	55	27	3	6	1	2	0	0.96074	91.2701	44.6917	4.09388	11.6744	4.87033	2.71018	0.364795	0.131926	79.5625	37.3636	1.55224	7.37778	2.5	1.01714	0.0738552	127027	0.604139	0.592612	54.0878	26.4848	2.42608	6.91839	2.88622	1.60609	4.37216	1.37232	0.876201
ENST00000420128	1	1	41	24	1	2	0	1	0	1.06392	71.3804	29.4464	4.01123	10.2807	2.38725	3.88227	0.355539	0.136612	60.1176	22.7308	1.43056	6.01818	0.568182	1.5	0.0705219	127054	0.81504	0.592783	42.3131	17.4553	2.37779	6.09425	1.41512	2.30134	3.56748	0.56062	0.379118
ENST00000329309	3	3	46	19	4	8	4	0	0	0.650674	89.148	33.914	2.5466	6.26339	2.72611	0.990684	0.362319	0.0961538	79.3158	27.4412	0.609756	3.07042	1	0.147929	0.0684932	127088	0.560241	0.593	52.8648	20.111	1.51013	3.71419	1.61658	0.587475	1.82076	4.39377	2.01699
ENST00000480290	1	1	179	73	5	9	3	1	0	2.56652	297.672	136.634	13.2912	23.2422	7.33918	2.61181	0.343015	0.526316	275.625	122.7	8.17073	16.8462	4.13115	0.980392	0.0693481	127101	0.534275	0.593086	176.545	81.0356	7.88281	13.7846	4.35277	1.54903	9.99122	0.900791	0.665052
ENST00000568285	1	1	19	8	2	4	0	2	0	0.450962	30.7243	15.0124	2.16838	5.15271	1.29213	1.6922	0.330551	0.0793651	23.3871	10.2162	0.446429	2.35593	0.205761	0.333333	0.0733138	127117	0.532893	0.593187	18.2252	8.90516	1.28625	3.05652	0.766472	1.00379	1.39751	2.86224	1.26528
ENST00000577185	1	0	9	5	1	2	0	1	0	0.239888	21.6697	7.78869	1.98789	4.28263	1.37912	0.91562	0.260801	0.065189	15.7407	4.26923	0.352113	1.7963	0.233645	0.131234	0.0649351	127173	0.641957	0.59355	12.862	4.62298	1.17991	2.54196	0.818576	0.543466	1.06619	1.87583	0.82184
ENST00000446344	1	3	189	93	9	18	9	0	1	1.90448	179.587	83.2926	8.99471	19.868	9.96246	0.910797	0.388428	0.318471	162.636	71.6667	4.91429	13.9048	6.17308	0.132979	0.0725689	127177	1.11655	0.593573	106.598	49.4403	5.33902	11.7931	5.91345	0.540625	8.2535	2.18089	1.50491
ENST00000499006	2	1	75	44	3	9	4	2	0	0.79063	79.0525	35.7969	4.02923	9.51361	3.61886	1.86553	0.256658	0.117371	67.7778	28.8333	1.44595	5.44444	1.37209	0.337838	0.0661376	127193	1.22916	0.593679	46.9319	21.2519	2.39207	5.64803	2.14844	1.10752	3.23225	2.78443	1.54521
ENST00000557646	1	2	42	12	4	8	2	2	0	0.60733	47.4576	19.4968	3.03339	9.40888	2.75987	3.61561	0.264741	0.0919118	37.75	14.2333	0.806452	5.10204	1.01852	1.25893	0.0657895	127295	0.615487	0.594333	28.2056	11.5876	1.80285	5.59201	1.64028	2.14888	3.03231	2.63825	1.39527
ENST00000340243	6	0	64	26	4	8	1	3	0	1.87961	162.425	73.9702	7.77554	21.2492	6.57704	6.89666	0.385324	0.438597	145.143	63.6875	4	14.7059	3.25	3.525	0.0764526	127359	0.351493	0.594743	96.6013	43.9933	4.62445	12.6379	3.91165	4.10175	8.74623	0.91468	0.646986
ENST00000399979	1	0	6	5	0	0	0	0	0	0.134711	13.8591	6.36081	0.614069	2.22289	1.16857	0.44025	0.530813	0.0568182	9.8125	3.77358	0.0924214	1.10714	0.632911	0.0840336	0.095057	127370	0.786064	0.594812	8.24357	3.78348	0.365255	1.3222	0.695078	0.261866	0.658542	0	0.274394
ENST00000556462	1	1	55	26	2	10	5	3	0	0.549573	49.089	21.6206	2.66518	7.05236	2.40787	1.9793	0.256658	0.0865052	39.8	16.325	0.704225	3.56818	0.641026	0.434783	0.0660502	127387	1.20256	0.594922	29.2041	12.8626	1.58558	4.1956	1.4325	1.17753	2.12279	4.71078	2.23613
ENST00000486217	2	1	25	14	4	4	0	0	0	0.738115	75.118	35.0247	3.53445	10.5815	5.0413	2.00577	0.261881	0.102459	64.5	28	1.20388	6.58696	3.23853	0.387597	0.0659631	127406	0.399717	0.595041	44.6983	20.8412	2.10314	6.29644	2.99978	1.19351	3.91951	1.02054	0.662111
ENST00000435512	1	2	261	132	8	15	5	2	0	4.2213	451.764	232.13	22.4483	43.0547	16.1811	4.4253	0.331197	1.55072	424.714	213.5	15	33.75	11.2439	2.02521	0.0723589	127407	0.568648	0.595045	268.82	138.128	13.3578	25.6195	9.62849	2.63325	20.0828	0.746909	0.593426
ENST00000546949	1	0	61	19	4	9	2	3	0	0.710909	71.7084	29.4972	3.34339	10.4786	5.37977	1.7554	0.409096	0.10352	60.9333	22.7407	1.09302	6.53061	3.24272	0.381679	0.0776397	127448	0.644129	0.595311	42.6888	17.56	1.99036	6.23801	3.20264	1.04501	3.88775	2.31497	1.40991
ENST00000419065	2	1	49	28	6	10	3	1	1	0.941135	101.585	51.9675	5.02777	11.7348	3.10518	3.60187	0.491953	0.124688	88.4	43.875	2.18056	7.36842	1.14035	2	0.0822368	127485	0.538799	0.595549	60.499	30.9492	2.99428	6.98866	1.84929	2.14509	4.38825	2.27881	1.40212
ENST00000548613	1	1	33	9	2	8	5	1	0	0.678351	44.1255	14.8789	3.91548	8.8494	2.89076	2.04316	0.345638	0.0988142	35.3125	10.0513	1.43662	5.16667	1.0916	0.420168	0.0705219	127486	0.604883	0.595556	26.2792	8.86122	2.33189	5.27032	1.72161	1.21682	3.07704	2.5999	1.47306
ENST00000511936	1	0	33	26	1	2	1	0	1	0.35752	36.0819	18.8095	2.08874	5.31054	2.34521	0.876591	0.561008	0.0737463	28.2759	14.4	0.367647	2.54545	1.13122	0.125628	0.0919118	127492	1.38228	0.595589	21.49	11.2027	1.24403	3.1629	1.39678	0.522088	1.51605	1.31922	0.682519
ENST00000537079	1	0	35	10	4	5	0	1	0	0.639752	42.872	19.0656	2.44046	6.30086	2.06797	1.79244	0.806495	0.100402	34.0476	13.48	0.595238	3	0.462963	0.340136	0.14245	127510	0.524505	0.595708	25.5392	11.3575	1.4538	3.75347	1.23191	1.06777	1.78712	2.79779	1.29306
ENST00000547948	1	0	28	16	2	2	0	0	0	0.502311	41.577	16.3811	2.96602	4.90916	1.57884	0.364305	0.565974	0.0847458	32.5625	11.2121	1.0125	2.16092	0.25641	0.0721501	0.0927644	127523	0.976738	0.59579	24.7711	9.75968	1.76713	2.92483	0.940655	0.21705	1.28746	1.55345	0.729963
ENST00000515576	1	0	30	17	2	6	3	1	1	0.593676	46.0985	20.0152	2.64608	8.12911	2.66872	2.8143	0.217283	0.0881834	36.9091	13.7308	0.657895	4.31915	0.980392	1.01351	0.0626566	127595	0.849355	0.59625	27.4862	11.934	1.57773	4.84698	1.59123	1.67803	2.57529	2.32983	1.21564
ENST00000512901	2	1	70	43	2	8	4	2	0	0.762158	75.1956	33.2804	3.88421	9.28363	3.53835	1.86108	0.256658	0.112867	64.2353	26.1923	1.34409	5.24528	1.3	0.357143	0.0656168	127631	1.29205	0.596481	44.8527	19.8511	2.31685	5.53751	2.11056	1.1101	3.12871	2.55696	1.40787
ENST00000529331	1	0	55	20	3	7	4	0	0	1.25991	101.246	36.667	6.02849	14.3359	7.36142	0.946003	0.549311	0.187266	87	28.2581	2.75	9.75	5.04724	0.130548	0.0904159	127636	0.54545	0.596513	60.3947	21.8723	3.59607	8.55156	4.39118	0.564303	5.816	1.20358	0.828587
ENST00000544495	1	0	63	20	2	11	7	2	0	2.25586	155.109	67.4998	9.40874	26.904	11.9885	5.50678	0.420926	0.403226	137	56.4545	5.04082	19.7391	8	2.5	0.0745157	127639	0.296297	0.59653	92.5271	40.2657	5.6126	16.0491	7.15152	3.28496	11.775	0.934183	0.694903
ENST00000606738	2	3	127	106	0	2	2	0	0	3.68484	350.945	173.494	15.7727	32.7547	11.4802	5.50188	0.421268	1.2439	327	158.111	10.1667	24.3333	7.08163	2.52381	0.0791139	127647	0.610974	0.596583	209.368	103.503	9.40971	19.5409	6.84889	3.28233	14.5169	0.137771	0.124745
ENST00000561336	1	1	39	14	1	6	2	3	2	0.575738	39.445	18.1311	2.03141	6.26819	2.49028	1.74651	0.507135	0.0915751	30.9474	12.4857	0.37594	2.92105	0.609756	0.308642	0.0840336	127664	0.772152	0.596693	23.5365	10.8187	1.21213	3.74018	1.48593	1.04213	1.74297	3.4424	1.53295
ENST00000566314	1	0	18	2	0	1	0	1	0	0.286265	23.2287	9.13699	1.26335	5.05635	1.25865	2.53436	0.247013	0.0669344	16.6364	5.53333	0.181818	2.28169	0.18315	0.757576	0.064433	127689	0.218891	0.596853	13.8641	5.45344	0.754032	3.0179	0.751227	1.51264	1.36183	0.734304	0.426391
ENST00000520251	1	1	11	6	0	2	1	1	0	0.169162	14.6603	6.22337	0.920831	2.61033	0.540029	1.14947	0.356835	0.0588235	9.96154	3.40278	0.123457	0.806452	0.0929368	0.165563	0.0705219	127702	0.964108	0.596939	8.75129	3.71497	0.54968	1.55821	0.322364	0.686163	0.481402	4.15453	1.21465
ENST00000457052	2	12	203	91	4	12	5	3	0	4.56572	355.189	163.962	18.6093	46.5815	15.726	12.2462	0.361107	1.85417	329.714	148.333	12.1852	37.1053	10.4545	7.67568	0.0748503	127755	0.555005	0.597274	212.145	97.9305	11.1149	27.8219	9.39272	7.31435	22.162	0.541467	0.441354
ENST00000551479	1	1	23	4	2	4	1	1	0	0.699078	41.399	14.2989	2.57473	8.43691	3.91246	1.94972	0.217078	0.101626	32.4667	9.56098	0.641026	5.21212	2.19481	1.11111	0.0634518	127780	0.279741	0.597434	24.7331	8.54265	1.53823	5.04049	2.33743	1.16483	3.1139	1.28456	0.812202
ENST00000565469	1	1	76	35	7	12	4	1	1	1.79307	114.084	43.2927	8.96039	16.8816	6.9582	0.96301	0.488794	0.294118	98.9167	34.5238	4.96429	11.303	3.7619	0.135501	0.0841751	127823	0.80845	0.597707	68.1888	25.8763	5.35569	10.0902	4.15897	0.575598	6.7559	1.77623	1.18033
ENST00000557207	1	1	19	6	1	2	1	0	0	0.473446	28.1179	12.4161	2.4493	4.40059	1.0847	0.866586	0.418027	0.0803858	20.6957	8.07407	0.657895	1.87234	0.159744	0.128866	0.078125	127826	0.483243	0.597725	16.8068	7.42142	1.464	2.63034	0.648355	0.51798	1.11914	1.78708	0.798635
ENST00000547418	1	0	26	8	2	5	1	2	0	0.542604	32.0054	9.98936	2.13804	10.0011	1.93417	5.92885	0.233663	0.0851789	24.0526	6.27273	0.485437	5.53333	0.352113	2.75	0.0629723	127826	0.800852	0.59773	19.1306	5.97094	1.27797	5.97793	1.15611	3.54385	3.30744	1.51174	0.849036
ENST00000554096	1	0	41	22	7	11	4	0	0	1.02936	73.9701	31.2013	5.34176	11.6229	3.90945	2.37166	0.284673	0.146628	61.4375	23.7083	2.25806	6.67647	1.71429	0.555556	0.0684932	127830	0.705098	0.597755	44.216	18.6507	3.19306	6.94762	2.33689	1.41767	3.99089	2.75628	1.54412
ENST00000518520	1	3	74	27	7	10	2	1	0	1.0671	87.3872	38.7471	4.71075	9.2408	3.57563	0.954427	0.359172	0.140845	75	31.4091	2.02247	5.28261	1.30526	0.149254	0.0703235	127839	0.696826	0.597809	52.2409	23.1634	2.81613	5.52423	2.13754	0.570565	3.15799	3.16657	1.74296
ENST00000396289	5	1	130	63	10	16	3	3	0	2.76455	225.516	96.7871	12.8772	29.3391	9.62774	6.83423	0.327983	0.769231	204.286	84	7.90909	21.44	5.69444	3.48148	0.0694445	127841	0.650913	0.59782	134.818	57.8613	7.69824	17.5395	5.75566	4.08564	12.8173	1.24832	0.914658
ENST00000546977	1	0	49	17	1	4	1	2	0	0.867102	56.3925	21.8385	3.7142	14.5826	4.14672	6.72165	0.251335	0.114155	45.2143	15.1667	1.24742	9.2973	2.04098	3.33898	0.0636943	127852	0.77844	0.597896	33.7168	13.0572	2.2207	8.71886	2.47931	4.01885	5.55882	0.719578	0.48813
ENST00000584361	1	0	67	29	2	5	2	1	0	0.765513	77.9715	34.3235	3.99346	12.7326	4.248	4.49109	0.273353	0.107991	66.7778	27.45	1.39726	7.9	2.12097	2.06667	0.0655308	127890	0.844902	0.598136	46.6375	20.5301	2.38863	7.61579	2.54088	2.68628	4.72527	1.05814	0.677691
ENST00000565320	1	0	24	11	2	3	1	0	0	0.383944	31.0383	11.6185	1.60123	5.08388	1.51025	1.97239	0.49682	0.0759878	23.375	7.51064	0.259067	2.32468	0.229358	0.403226	0.0840336	127914	0.946764	0.598289	18.5699	6.95123	0.957998	3.04163	0.903569	1.18006	1.39083	2.15699	0.988246
ENST00000551563	2	1	43	12	4	8	1	3	1	0.61601	41.5707	13.7537	3.01512	10.0679	3.15075	3.90201	0.288245	0.0934579	32.4545	8.64516	0.961538	5.83871	1.14894	1.50704	0.0656168	127919	0.872491	0.598318	24.8725	8.2291	1.804	6.0238	1.88515	2.33464	3.49341	2.29003	1.30292
ENST00000553510	1	0	34	17	2	5	3	0	1	0.707493	57.0995	24.0576	3.41682	7.28556	2.89332	0.975411	0.472195	0.0992063	46.2222	18	1.18692	3.78125	1.0719	0.15625	0.0838926	127925	0.706636	0.598357	34.1659	14.3951	2.04448	4.35936	1.73124	0.583644	2.26254	2.20991	1.13184
ENST00000556138	1	1	66	38	2	8	4	2	0	0.693315	65.3522	27.5945	3.43778	8.45959	3.12873	1.89307	0.256658	0.0965251	54.3846	21.2778	1.1619	4.34091	1.05556	0.423729	0.0660502	127940	1.37709	0.598452	39.1102	16.514	2.05735	5.06266	1.8724	1.13291	2.59783	3.0795	1.52805
ENST00000341865	4	27	463	205	32	46	12	2	0	8.35555	742.15	332.054	39.9691	66.1717	22.536	3.66653	0.396951	4.60976	706.167	308.9	30.3478	54.3571	16.6154	1.34615	0.0739645	127946	0.61737	0.598494	444.172	198.732	23.9213	39.6033	13.4877	2.1944	32.5324	1.41397	1.1595
ENST00000551650	1	0	19	10	1	2	1	0	0	0.399317	37.7784	16.8979	1.77835	4.50326	1.82765	0.897263	0.384539	0.0740741	30.0789	12.2105	0.324675	2.22772	1.09804	0.131234	0.0766871	127956	0.591789	0.598556	22.6125	10.1143	1.06444	2.69545	1.09395	0.537062	1.33342	1.49991	0.782362
ENST00000510583	1	1	34	14	2	4	1	1	1	0.616656	39.2958	13.7717	2.69767	7.17461	1.68636	2.79058	0.201092	0.0914077	30.8	8.75758	0.675676	3.6087	0.30303	1.02667	0.0601685	127960	1.01658	0.598582	23.5217	8.24348	1.61478	4.29459	1.00942	1.67039	2.1601	1.85177	0.938558
ENST00000549802	1	1	57	18	4	9	2	3	0	0.85682	54.7666	20.1085	3.58564	11.2883	3.79062	3.91202	0.51981	0.116279	43.8571	14.2083	1.25	6.67568	1.47059	1.47826	0.0894454	127962	0.895145	0.598598	32.7832	12.0369	2.14636	6.75715	2.26906	2.34173	3.99605	2.25223	1.30905
ENST00000546975	1	1	54	11	4	10	3	3	0	0.694555	43.4649	16.7955	2.92809	10.83	4.00489	3.89701	0.435255	0.0990099	34.3333	11.4324	0.943396	6.25	1.5493	1.41667	0.0786164	127963	0.654937	0.598602	26.0182	10.0538	1.75276	6.48285	2.39734	2.33276	3.74126	2.6729	1.50368
ENST00000334773	6	0	19	6	0	1	0	1	0	0.461847	36.5476	16.261	2.38056	6.15106	1.77836	1.99214	0.390031	0.0791139	28.4	11.1887	0.561798	3.06667	0.301205	0.390625	0.071736	127976	0.368982	0.598681	21.8804	9.73514	1.4252	3.68252	1.06467	1.19265	1.83596	0.544675	0.358635
ENST00000429201	1	97	139	62	10	12	1	1	0	2.79041	136.72	51.6093	6.26152	10.4604	1.33688	2.86199	0.35682	0.833333	119.75	42.1111	3.02247	6.09434	0.189394	0.833333	0.0742942	127976	1.20133	0.598683	81.8522	30.8976	3.74866	6.26246	0.800369	1.71343	3.64858	3.28895	1.84844
ENST00000566854	1	0	34	11	2	5	1	2	0	0.542887	45.7021	17.542	2.70135	8.44218	2.17486	3.56596	0.417319	0.0857633	36.44	12.3488	0.684932	4.65957	0.446429	1.31731	0.075643	127979	0.627066	0.598705	27.362	10.5025	1.61731	5.05437	1.3021	2.13496	2.78971	1.7923	0.990211
ENST00000401533	2	11	269	158	7	11	2	2	0	6.09854	646.731	322.612	25.8469	51.4771	20.6588	4.97138	0.304639	2.75	615.6	301.625	18.3333	40.8333	14.8519	2.30303	0.0691563	127980	0.489752	0.598709	387.203	193.151	15.4748	30.8198	12.3686	2.9764	24.4473	0.449948	0.36718
ENST00000489527	1	0	14	8	3	5	1	1	0	0.276124	19.5638	9.3526	1.13066	3.41066	1.40384	0.876161	0.421811	0.0652742	13.75	5.8	0.160772	1.23529	0.231481	0.121654	0.0747384	127993	0.855377	0.598792	11.7147	5.60026	0.677032	2.04228	0.840609	0.524638	0.739684	6.75964	2.16341
ENST00000554822	1	1	64	37	1	7	4	2	0	0.663042	60.6434	26.2168	3.22937	8.26342	2.99746	2.03658	0.256658	0.0902527	50.0833	20.0625	1.0458	4.36364	0.943396	0.403226	0.0659631	128008	1.41131	0.598887	36.3185	15.7009	1.93403	4.94885	1.79514	1.21968	2.61332	2.67858	1.37644
ENST00000557595	1	0	48	21	0	5	2	3	0	0.565562	55.7348	26.9243	2.97956	7.69054	2.38008	2.3309	0.347754	0.0875657	45.8571	21.0541	1.02614	4.19048	0.574713	0.568182	0.0737463	128018	0.779965	0.598949	33.3823	16.1263	1.7846	4.60624	1.42555	1.39609	2.50988	1.99213	1.07711
ENST00000517349	1	1	30	9	4	6	1	1	0	0.680901	45.1106	15.856	3.46483	7.35097	2.04128	1.84486	0.232406	0.0990099	36.069	10.64	1.17204	3.74286	0.403226	0.373134	0.0650195	128018	0.567608	0.59895	27.019	9.49696	2.07526	4.40286	1.22263	1.10498	2.24179	2.67644	1.32576
ENST00000553330	1	1	33	9	2	3	0	1	1	0.696044	38.8827	15.8367	2.1634	5.11609	2.06838	0.884309	0.458016	0.10142	30.2593	10.5556	0.416667	2.19481	0.393701	0.134048	0.0802568	128022	0.568302	0.598974	23.2897	9.48575	1.29582	3.0644	1.23891	0.529678	1.31463	2.28201	0.981931
ENST00000489835	2	1	176	81	7	11	2	2	0	2.59811	263.043	119.198	14.2478	30.8924	12.2243	4.42029	0.361107	0.735294	240.667	105.667	8.73077	22.8889	8.48837	2	0.0742942	128034	0.679539	0.599052	157.577	71.406	8.53518	18.5062	7.323	2.64798	13.7116	0.802239	0.605067
ENST00000522559	1	1	35	12	1	2	1	0	1	0.430837	38.6334	15.541	2.09851	4.18409	1.19391	0.891666	0.535023	0.075188	30.5	10.4737	0.431034	1.69643	0.192308	0.128535	0.0878735	128035	0.772149	0.599058	23.1436	9.30999	1.25713	2.50652	0.715224	0.53416	1.01626	1.968	0.831527
ENST00000445360	1	5	438	152	33	91	36	22	1	10.9894	692.701	249.714	49.3604	123.643	44.3242	29.9584	0.385013	6.10526	653.4	227	38.8333	107.7	35.8	22.037	0.0750751	128043	0.608695	0.599108	415.003	149.606	29.5722	74.0756	26.555	17.9483	64.524	1.41033	1.22694
ENST00000546651	2	0	15	9	1	2	0	1	0	0.294358	34.8572	19.4009	1.45576	4.4613	2.09111	0.914428	0.355566	0.0701262	28.1935	14.8889	0.235849	2.25243	1.05185	0.134771	0.0713267	128049	0.463896	0.599148	20.8846	11.624	0.872217	2.67298	1.25288	0.547877	1.34954	1.48199	0.787904
ENST00000559008	1	0	27	9	2	5	1	2	0	0.357154	33.0304	12.9493	1.74339	4.91184	1.28794	1.88051	0.367781	0.0745157	25.85	8.88889	0.274725	2.06579	0.199203	0.373134	0.0724638	128052	0.695017	0.599168	19.7907	7.75881	1.04458	2.94302	0.771693	1.12674	1.23775	4.03957	1.59744
ENST00000557296	1	0	43	14	2	2	0	0	0	0.506151	45.9351	14.9599	2.66744	5.23265	1.70316	0.862056	0.380346	0.0810373	36.7368	10.186	0.694444	2.32308	0.333333	0.131926	0.0736377	128067	0.935835	0.599261	27.5271	8.96488	1.59849	3.13572	1.02064	0.516596	1.39213	1.43665	0.687621
ENST00000555187	1	0	43	14	2	2	0	0	0	0.506151	45.9351	14.9599	2.66744	6.12255	1.70316	1.75195	0.380346	0.0803858	37.04	10.0408	0.675676	3.175	0.306748	1.09655	0.0745157	128067	0.935835	0.599261	27.5271	8.96488	1.59849	3.669	1.02064	1.04988	1.90265	1.05116	0.599664
ENST00000559788	1	1	39	17	2	6	1	3	0	0.518715	41.5181	15.8236	2.54573	7.54836	2.84244	2.16019	0.430416	0.0848896	32.7059	10.5172	0.595238	4.13333	1.26897	0.438597	0.0762195	128075	1.07435	0.599317	24.8825	9.48333	1.5257	4.52386	1.70352	1.29464	2.47718	2.42211	1.29383
ENST00000557838	1	1	30	13	2	3	0	1	0	0.454844	35.0775	12.9978	2.13538	5.72485	2.49817	1.0913	0.396986	0.0772798	27.4348	8.26667	0.47619	3.06122	1.14286	0.15015	0.0737463	128082	1.00017	0.599359	21.024	7.79034	1.27986	3.43124	1.4973	0.654079	1.83477	1.63508	0.890304
ENST00000521718	1	1	31	15	1	3	2	0	0	0.384752	30.4135	11.9966	1.86075	4.55455	0.667617	2.02618	0.354238	0.0730994	23.75	8.12281	0.33557	2.09346	0.0948767	0.471698	0.0724638	128096	1.25035	0.599449	18.2314	7.19137	1.11542	2.73022	0.400203	1.21459	1.25492	2.39059	1.08352
ENST00000326972	8	97	139	62	10	11	1	0	0	2.79041	136.72	51.6093	6.26152	9.59643	1.33688	1.99804	0.35682	0.675676	119.444	42.15	2.92683	5.6	0.199203	0.45045	0.0738552	128104	1.20133	0.599498	81.9635	30.9396	3.75376	5.75304	0.801458	1.19782	3.35719	3.27655	1.83911
ENST00000424053	1	97	139	62	10	11	1	0	0	2.79041	136.72	51.6093	6.26152	9.47094	1.33688	1.87254	0.35682	0.793651	119.9	42.3684	3	5.22222	0.21645	0.359712	0.0710227	128104	1.20133	0.599498	81.9635	30.9396	3.75376	5.67781	0.801458	1.12258	3.13071	3.51358	1.8615
ENST00000556569	1	0	40	21	2	6	3	1	1	0.567353	47.7318	19.6768	2.51894	6.71053	2.39453	1.79706	0.466084	0.0910747	39.0667	13.7778	0.555556	3.1791	0.574713	0.337838	0.0805153	128106	1.06725	0.599511	28.6158	11.7965	1.51013	4.02304	1.43555	1.07736	1.90591	3.14811	1.43709
ENST00000556717	1	0	30	19	1	2	1	0	1	0.449329	34.6397	15.1879	1.86633	4.7694	1.12447	1.77861	0.466084	0.0777605	26.9	10.5814	0.328947	1.93333	0.165017	0.306748	0.08	128106	1.251	0.599514	20.767	9.10535	1.11889	2.85932	0.674133	1.0663	1.15906	1.72554	0.744198
ENST00000504056	1	0	17	8	1	2	1	0	0	0.395682	35.5652	12.903	2.19046	5.56356	1.52059	1.85251	0.355103	0.0710227	27.3571	8.53191	0.381679	2.5102	0.242718	0.352113	0.071736	128108	0.620011	0.599524	21.3222	7.73566	1.31324	3.33549	0.911631	1.11062	1.50493	1.32897	0.651807
ENST00000419115	1	2	17	11	3	5	2	0	0	0.360849	29.6117	15.6212	1.38067	3.41602	1.52102	0.514325	0.514548	0.074184	22.8667	11.2889	0.204082	1.34343	0.280899	0.0907441	0.0868055	128124	0.70417	0.599625	17.7559	9.36687	0.827883	2.04833	0.912043	0.308402	0.805556	6.20689	2.15828
ENST00000513312	1	1	128	76	2	7	2	3	1	2.50217	279.356	144.454	11.0087	25.6456	9.3632	5.27375	0.294221	0.625	257.846	131.3	5.93333	18.069	5.625	2.43103	0.0669344	128160	0.526121	0.599855	167.573	86.6512	6.60361	15.3837	5.61657	3.16349	10.8388	0.64583	0.472183
ENST00000577953	1	3	51	24	4	8	0	4	0	0.627226	69.3648	35.8493	3.12972	9.668	2.77959	3.75869	0.48111	0.0965251	59.7	29.72	1.04412	5.44186	1.0069	1.5	0.0848896	128189	0.669468	0.60004	41.6217	21.511	1.87796	5.80119	1.66787	2.25536	3.26533	2.44998	1.34895
ENST00000517562	2	0	33	15	4	7	1	2	0	0.75877	55.8516	21.2069	4.35642	12.5276	3.324	4.84717	0.511653	0.104384	44.875	15.5	1.69643	7.55263	1.16514	2.19512	0.0840336	128248	0.707318	0.600418	33.5343	12.733	2.61567	7.52179	1.99579	2.91033	4.53473	1.54364	0.934954
ENST00000561295	1	0	12	4	2	6	0	4	0	0.298677	18.5835	5.77365	1.19669	4.0853	0.22572	2.66288	0.333158	0.0671141	12.7241	3.16304	0.170068	1.54237	0.0628931	0.806452	0.0691563	128269	0.692802	0.600548	11.1603	3.46735	0.718671	2.45342	0.135556	1.59919	0.926269	6.4776	2.20084
ENST00000574708	1	0	28	14	0	1	0	1	0	0.319008	32.4102	15.8972	1.61662	4.57446	1.11256	1.84528	0.318084	0.0707214	25.2222	11.5	0.265957	2.00917	0.165563	0.373134	0.0681199	128269	0.880658	0.600549	19.4639	9.54705	0.97086	2.74719	0.668149	1.10818	1.20661	0.828769	0.461938
ENST00000522639	1	0	28	14	0	1	0	1	0	0.319008	32.4102	15.8972	1.61662	4.60703	1.11256	1.87784	0.318084	0.070028	25.0345	11.3333	0.299401	2	0.15625	0.373134	0.0710227	128269	0.880658	0.600549	19.4639	9.54705	0.97086	2.76675	0.668149	1.12774	1.2011	0.832571	0.459173
ENST00000596772	1	3	29	15	1	4	3	0	1	0.738775	110.212	57.7274	5.11709	10.0858	3.06157	1.9071	0.356749	0.10846	98.1429	49.8462	2.24051	6.03279	1.32174	0.359712	0.0724638	128270	0.259842	0.600554	66.1885	34.6685	3.07309	6.05705	1.83864	1.14532	3.62301	1.10405	0.686285
ENST00000506021	1	1	29	22	4	7	1	2	0	0.752764	48.4225	20.0739	3.13946	8.1029	2.68092	2.28251	0.278578	0.104384	38.3913	14.9091	1.07299	4.5	0.793651	0.724638	0.065189	128317	1.09595	0.600853	29.0948	12.0615	1.88636	4.86865	1.61084	1.37145	2.70384	2.58891	1.397
ENST00000419182	1	1	69	27	2	9	4	3	1	1.08222	91.6641	35.3524	5.4383	15.1754	6.90072	2.83633	0.560307	0.140449	79.2	27.6	2.32759	10.069	3.94872	1.3209	0.088968	128340	0.763739	0.601	55.0902	21.2468	3.26842	9.12039	4.14734	1.70464	6.05145	1.48725	0.987486
ENST00000506836	1	1	24	9	1	4	2	1	0	0.505854	28.3849	11.7454	2.02466	7.37283	1.73334	3.61483	0.325762	0.0834725	20.8333	7.28947	0.416667	3.86486	0.284091	1.27027	0.0686813	128345	0.766259	0.601032	17.0602	7.05934	1.21688	4.4313	1.04179	2.17262	2.32291	1.72198	0.912538
ENST00000427611	2	0	60	22	2	6	2	2	0	1.59048	124.177	48.241	6.45569	18.6611	6.86525	5.34014	0.394014	0.246305	110.091	40.1481	3.17391	12.7143	4	2.45455	0.0738552	128346	0.456044	0.60104	74.6352	28.9947	3.88013	11.2161	4.12629	3.20964	7.64179	0.785156	0.554794
ENST00000521500	2	0	10	8	3	6	1	2	2	0.166725	14.9774	5.99437	0.768648	2.22593	0.685536	0.771745	0.354297	0.0595238	10.0476	3.35526	0.105708	0.531915	0.107527	0.118483	0.0718391	128347	1.33459	0.601045	9.00207	3.60289	0.461992	1.33788	0.412038	0.463853	0.319705	18.7673	3.53668
ENST00000366457	2	0	19	2	2	3	1	0	1	0.317543	17.6438	5.71047	1.03939	3.1508	1.13115	0.980262	0.413213	0.0723589	11.7879	2.66667	0.137363	1.12593	0.167785	0.143678	0.0775194	128365	0.350234	0.601159	10.6067	3.4329	0.624837	1.89413	0.679998	0.589293	0.67686	4.43223	1.46191
ENST00000396284	2	1	129	63	10	16	3	3	0	2.73518	228.335	98.0666	13.0314	29.5185	9.62946	6.85765	0.327983	1.01744	207.8	86	8.06667	21.6316	5.76923	3.57143	0.0712251	128370	0.642421	0.601188	137.272	58.9564	7.83431	17.7462	5.78911	4.12274	13.0046	1.23033	0.9043
ENST00000520919	1	1	62	42	2	3	1	0	0	1.96385	257.039	137.179	8.95584	19.7474	7.99106	2.80047	0.744063	0.308642	240	124.857	4.73529	12.9286	4.36956	0.862069	0.112108	128397	0.30617	0.601362	154.573	82.4941	5.3857	11.8753	4.80551	1.68409	7.77475	0.385865	0.282821
ENST00000501499	1	0	34	8	4	7	0	3	0	0.482329	36.6883	14.3472	3.94537	9.27906	1.65627	3.67742	0.360964	0.0862069	28.1739	9.73529	1.38806	5.61538	0.274725	1.82759	0.0736377	128402	0.557599	0.601391	22.064	8.62829	2.37271	5.58034	0.996063	2.21157	3.37704	2.07282	1.23348
ENST00000508020	1	0	31	9	1	3	1	1	0	0.559622	41.1536	16.6143	2.61719	6.69955	1.88377	2.19859	0.181605	0.0924214	32.0588	11.9545	0.78125	3.39655	0.406504	0.549451	0.059952	128410	0.541702	0.601442	24.7515	9.99254	1.57409	4.02939	1.13298	1.32232	2.04283	1.46855	0.77273
ENST00000589721	1	5	57	24	4	11	4	3	1	0.596861	43.6781	21.7601	2.46089	7.41734	1.27351	3.68295	0.390442	0.0934579	35.0769	15.963	0.625	3.76744	0.184502	1.3871	0.074184	128410	1.10293	0.601443	26.2699	13.0875	1.48008	4.46111	0.765943	2.21508	2.2659	4.85458	2.31803
ENST00000588606	1	5	57	24	4	11	4	3	1	0.596861	43.6781	21.7601	2.46089	6.50106	1.27351	2.76667	0.390442	0.0954199	34.4286	15.6	0.609756	3.12987	0.193798	0.819672	0.0744048	128410	1.10293	0.601443	26.2699	13.0875	1.48008	3.91002	0.765943	1.664	1.88244	5.84348	2.6077
ENST00000591870	1	5	57	24	4	11	4	3	1	0.596861	43.6781	21.7601	2.46089	5.5796	1.27351	1.8452	0.390442	0.0909091	34.7647	16.0714	0.694444	2.44595	0.180505	0.357143	0.0754148	128410	1.10293	0.601443	26.2699	13.0875	1.48008	3.35581	0.765943	1.10979	1.4711	7.47741	2.98251
ENST00000454512	1	1	42	17	5	7	2	0	0	0.764905	77.8121	31.0378	3.7658	9.19867	4.56847	0.864397	0.425302	0.108225	67.05	24.2941	1.27711	5.69697	2.5443	0.13624	0.0776397	128412	0.547719	0.601454	46.8004	18.6678	2.26495	5.53258	2.74773	0.519895	3.42646	2.04292	1.24325
ENST00000457257	1	0	71	28	13	17	2	2	0	1.03031	95.9971	41.7531	5.67101	15.0132	5.45669	3.88554	0.364795	0.148368	83.125	34	2.6383	9.76471	3.01709	1.60294	0.070922	128441	0.670609	0.601641	57.7558	25.1204	3.41191	9.03258	3.28297	2.3377	5.87485	2.89369	1.83581
ENST00000529036	1	1	28	11	6	8	2	0	0	0.481861	41.3687	15.0543	2.08367	4.64441	1.72621	0.834527	0.349512	0.0818331	32.5833	9.94286	0.384615	1.91304	0.333333	0.129534	0.0736377	128445	0.730686	0.601664	24.8901	9.05766	1.25367	2.79438	1.0386	0.502105	1.15101	6.95042	2.58015
ENST00000534369	1	1	41	18	4	9	3	2	0	0.777635	60.7751	23.1588	4.1751	9.31782	2.36558	2.77714	0.458338	0.107991	50.3043	16.8571	1.625	5.06667	0.714286	0.746269	0.0854701	128461	0.777242	0.601768	36.5725	13.9362	2.51244	5.60716	1.42353	1.67119	3.04896	2.95183	1.55555
ENST00000377924	4	1	134	67	12	16	4	0	0	1.73067	172.109	78.9496	8.26651	16.525	7.33326	0.925212	0.457919	0.268817	155.083	67.3077	4.33871	11	4.22973	0.127877	0.0809061	128474	0.848643	0.601847	103.583	47.5156	4.97518	9.94551	4.4135	0.556837	6.62032	2.4168	1.57963
ENST00000377722	2	1	131	55	13	17	4	0	0	2.01953	168.463	72.9752	8.81455	17.0924	7.32701	0.950824	0.257664	0.362319	151	61.8667	4.55556	11.3243	3.78378	0.152439	0.0645995	128499	0.753681	0.602006	101.416	43.9315	5.30641	10.2897	4.4109	0.572402	6.81731	2.49365	1.62192
ENST00000589327	1	5	61	27	5	10	4	1	1	0.621171	46.1567	22.7403	2.62951	8.90839	1.55721	4.72167	0.390442	0.0938086	36.375	17	0.666667	4.875	0.271739	2.04301	0.0763359	128500	1.18732	0.602015	27.787	13.69	1.583	5.36298	0.937465	2.84251	2.93482	3.40736	1.7909
ENST00000586440	1	5	61	27	5	10	4	1	1	0.621171	46.1567	22.7403	2.62951	6.03193	1.55721	1.8452	0.390442	0.0938086	36.9167	17.2258	0.793651	3	0.25641	0.342466	0.0749625	128500	1.18732	0.602015	27.787	13.69	1.583	3.63131	0.937465	1.11084	1.80604	5.53696	2.54157
ENST00000586005	1	5	61	27	5	10	4	1	1	0.621171	46.1567	22.7403	2.62951	6.9534	1.55721	2.76667	0.390442	0.094162	36.7647	16.56	0.581395	3.47619	0.276243	1.01351	0.0716332	128500	1.18732	0.602015	27.787	13.69	1.583	4.18605	0.937465	1.66558	2.09272	4.77848	2.2407
ENST00000359698	4	0	7	3	1	2	0	1	0	0.167214	10.5888	3.21808	1.06206	2.53924	0.625932	0.85125	0.43548	0.059453	6.52778	1.16949	0.155763	0.819672	0.0980392	0.123153	0.0827815	128518	0.932232	0.60213	6.37581	1.93771	0.639499	1.52896	0.376892	0.512563	0.493549	4.05228	1.23216
ENST00000560560	1	0	35	11	6	12	1	5	0	0.712879	52.4462	17.0924	3.48648	6.22341	0.977381	1.75955	0.333158	0.0986193	42.1667	11.7241	1.26549	3.1831	0.147059	0.320513	0.0729927	128556	0.643559	0.602367	31.5919	10.2959	2.10014	3.74878	0.588742	1.0599	1.91739	6.2585	2.94202
ENST00000523446	1	0	20	6	0	1	1	0	0	0.198351	21.3859	9.06016	1.10635	3.64665	0.800389	1.73991	0.344329	0.0615006	15.5789	5.88372	0.155279	1.36145	0.115741	0.322581	0.0714286	128561	0.66224	0.602402	12.8829	5.45786	0.666469	2.19675	0.482156	1.04812	0.820138	1.21931	0.556225
ENST00000442233	2	3	33	18	2	9	2	5	0	1.09646	67.3253	31.0219	4.16404	15.1365	3.5343	7.43819	0.438304	0.147493	55.4	23.55	1.52308	9.65116	1.30952	3.86486	0.084317	128719	0.580236	0.603399	40.624	18.7186	2.51258	9.13338	2.1326	4.4882	5.82351	1.54546	0.986155
ENST00000526619	2	3	70	27	2	6	2	2	0	3.99927	228.272	95.0764	13.378	41.8707	12.7525	15.7402	0.451045	1.59649	207.143	81.5714	8.48276	32.3077	7.88462	10.3684	0.0856164	128746	0.283982	0.603574	137.779	57.3856	8.07463	25.2721	7.69705	9.50038	19.5001	0.307691	0.252211
ENST00000309775	7	1	41	22	3	7	4	0	0	0.728053	61.434	27.2445	3.19009	7.70509	2.67252	1.84248	0.466729	0.108696	51.2632	20.6471	1.10317	4.11765	0.847458	0.337838	0.0813008	128883	0.807502	0.604438	37.133	16.4676	1.92821	4.65725	1.61537	1.11367	2.48886	2.81253	1.45426
ENST00000426928	2	6	130	62	10	17	6	1	0	3.58339	402.322	221.735	15.4308	31.8604	11.374	5.05564	0.410199	1.22772	379.818	204.917	9.875	23.8333	7.05556	2.3038	0.0742942	128889	0.279613	0.604476	243.194	134.034	9.32753	19.2589	6.87531	3.05601	14.4067	1.18001	0.885678
ENST00000419474	3	16	996	424	15	25	9	1	0	17.4317	1479.28	615.129	82.0113	147.536	57.0075	8.51732	0.349445	11.1429	1425.33	581	68.375	129.923	46.7333	4.77143	0.0746269	128894	0.689286	0.604509	894.24	371.851	49.5766	89.187	34.4616	5.14879	78.5397	0.31831	0.284322
ENST00000359265	4	0	66	24	2	5	3	0	1	0.84069	79.1872	31.8293	4.44395	10.5677	4.20514	1.91863	0.240452	0.117925	67.25	25.2857	1.62963	6.3	2.17431	0.434783	0.0636132	129048	0.754023	0.605479	47.9462	19.2719	2.69072	6.39854	2.54612	1.16169	3.81452	1.31078	0.79727
ENST00000548523	1	4	120	85	10	17	6	1	0	2.34657	221.609	106.329	11.1109	28.9885	13.0312	4.84635	0.399798	0.480769	202	93.6	6.72973	21.7586	8.60606	2.20513	0.0770416	129236	0.799404	0.606666	134.443	64.5063	6.74061	17.5863	7.9056	2.94012	13.2002	1.28786	0.967582
ENST00000571106	1	3	76	36	8	13	3	2	0	1.32281	112.538	53.1043	5.37627	10.1621	3.88638	0.899475	0.323674	0.181818	99.8889	44.95	2.34783	6.19403	1.88462	0.126582	0.0704225	129245	0.677912	0.606715	68.2786	32.2192	3.26187	6.16552	2.35793	0.545725	3.75801	3.45928	2.02535
ENST00000601380	2	2	149	55	11	25	11	3	0	3.58718	299.228	121.204	15.758	38.9047	10.1955	12.9512	0.315766	1.24752	276.833	107.462	10.119	29.7333	6	8.42857	0.069541	129371	0.453782	0.607507	181.783	73.6319	9.57311	23.6348	6.19381	7.86792	18.0632	1.38403	1.05656
ENST00000523403	1	2	190	77	10	25	5	10	0	4.59402	389.077	159.57	20.5149	49.2661	15.1473	13.6039	0.812683	1.82979	362.143	142.2	13.6786	38.7778	9.90476	8.5641	0.119332	129378	0.482548	0.607548	236.383	96.9462	12.4638	29.9315	9.20272	8.26501	23.5594	1.06115	0.837947
ENST00000487437	1	0	20	16	0	3	2	1	0	0.460951	65.8991	32.7395	2.10893	5.63119	1.53804	1.98423	0.319948	0.0805153	57.5417	26.3103	0.446429	2.46875	0.239234	0.387597	0.0745157	129538	0.488706	0.60855	40.1029	19.9236	1.28339	3.42686	0.935975	1.2075	1.50236	1.99686	0.891297
ENST00000563972	1	0	28	16	1	3	0	2	0	0.74854	84.4096	46.6579	2.98291	7.3147	2.43871	1.89309	0.504634	0.105263	73.9091	39.5	1.0625	3.72	0.694444	0.316456	0.0869565	129571	0.342922	0.608757	51.385	28.4033	1.81587	4.45288	1.48458	1.15243	2.26458	1.32475	0.70666
ENST00000576655	1	1	203	93	18	20	2	0	0	3.15102	313.554	141.625	16.7967	32.4486	11.7129	3.93894	0.333803	0.980392	289.412	126.692	11.25	25.1389	8.08333	1.57143	0.0683995	129670	0.656662	0.609374	191.072	86.3029	10.2355	19.7733	7.13756	2.40029	15.319	1.30557	1.01118
ENST00000448599	2	9	35	16	2	4	0	2	0	0.435379	55.1114	25.2931	3.67365	7.96761	1.26916	3.0248	0.413663	0.0789889	44.5556	19	1.34524	4.33333	0.205761	1.03937	0.0776397	129672	0.632584	0.609387	33.5842	15.4133	2.23868	4.85536	0.773411	1.84327	2.64068	1.51476	0.840279
ENST00000425202	1	1	87	35	4	12	3	5	1	1.27039	146.519	62.2029	5.4608	14.5089	4.58685	4.46129	0.38545	0.186567	132.071	52.9286	2.46774	9.55172	2.20779	2.17172	0.0771605	129672	0.562675	0.609388	89.2871	37.9057	3.32775	8.84157	2.79517	2.71865	5.82071	2.06161	1.3381
ENST00000502113	2	3	132	62	8	14	5	1	0	2.45179	269.061	136.012	12.3851	25.1746	9.11296	3.67651	0.410199	0.574713	249.5	122.5	7.66667	18.3333	5.69767	1.38095	0.0739645	129685	0.455842	0.609469	163.985	82.8952	7.54834	15.3431	5.55407	2.24072	11.1736	1.25295	0.915223
ENST00000559089	1	3	132	62	8	14	5	1	0	2.45179	269.061	136.012	12.3851	26.0607	9.11296	4.56261	0.410199	0.588235	249.462	122.067	7.45238	19	5.59184	1.95349	0.0747384	129685	0.455842	0.609469	163.985	82.8952	7.54834	15.8832	5.55407	2.78077	11.5799	1.20899	0.885054
ENST00000290765	4	0	40	24	2	2	0	0	0	1.54993	146.088	64.6937	6.6631	19.5027	8.76024	4.0794	0.362301	0.213675	130.667	53.7143	3.15517	13.5	5.47059	1.54286	0.0734214	129714	0.370979	0.60965	89.0628	39.4405	4.06216	11.8898	5.34068	2.487	8.23028	0.243005	0.201778
ENST00000404172	3	0	40	23	2	2	0	0	0	1.45513	139.232	61.9012	6.34053	18.8551	8.53196	3.98266	0.362301	0.213675	123.545	52.4615	3.01389	13.2895	5.46774	1.44444	0.0718391	129724	0.37156	0.609714	84.8916	37.742	3.86591	11.4962	5.20205	2.42828	8.10278	0.246829	0.208399
ENST00000428155	1	1	80	39	5	11	3	3	0	1.15315	118.091	50.0383	5.42312	19.2036	5.06958	8.71091	0.390994	0.153846	104.111	40.9167	2.24691	12.6087	2.22785	4.93548	0.0721501	129891	0.779402	0.610758	72.1251	30.5613	3.31221	11.7288	3.09629	5.32026	7.70086	1.42841	0.940407
ENST00000582880	2	0	19	24	0	1	1	0	0	0.487221	52.013	26.9466	2.15245	8.25962	3.37292	2.73425	0.467707	0.0793651	43.3182	22.0652	0.47619	4.55263	1.51648	0.769231	0.0793651	129977	0.890649	0.611293	31.7952	16.4723	1.31578	5.04905	2.06184	1.67143	2.78299	0.359326	0.270317
ENST00000427624	2	8	256	165	20	32	12	0	0	3.20685	456.215	228.553	16.7134	37.2415	18.6603	1.8678	0.396502	1.07639	431.571	212.667	10.8696	28.2222	13.2424	0.37594	0.0758725	129996	0.721932	0.611415	278.937	139.741	10.2188	22.77	11.4092	1.142	17.2555	1.85448	1.39665
ENST00000597582	1	8	256	165	20	32	12	0	0	3.20685	456.215	228.553	16.7134	37.2679	18.6603	1.89423	0.396502	1.11111	430.889	212.143	10.9091	29.3636	13.6452	0.340136	0.0798722	129996	0.721932	0.611415	278.937	139.741	10.2188	22.7861	11.4092	1.15816	17.9534	1.7824	1.39568
ENST00000553254	1	1	68	20	3	10	2	5	1	0.78556	77.7299	33.223	3.40354	12.1351	5.22497	3.5066	0.393668	0.111111	66.6667	26.1667	1.19672	7.96875	3.20952	1.64865	0.0753012	130099	0.601993	0.61205	47.5746	20.3341	2.08314	7.4273	3.19794	2.14622	4.87728	2.05032	1.32454
ENST00000439831	1	0	17	9	0	1	1	0	0	0.582367	38.0765	15.0934	1.72023	4.18446	1.49442	0.969808	0.466495	0.0869565	30.5652	10.2647	0.282486	1.60345	0.227273	0.145349	0.0830565	130112	0.596286	0.612134	23.3079	9.2392	1.05301	2.56145	0.914784	0.593653	0.981526	1.01882	0.489964
ENST00000547364	1	0	60	21	4	9	2	3	2	0.783483	83.8222	35.2684	3.67845	10.566	5.14322	1.74432	0.463808	0.107759	72.3333	28.5	1.3253	6.75758	3.11009	0.340136	0.08	130121	0.595433	0.612185	51.3147	21.5908	2.25189	6.46835	3.14861	1.06785	4.13689	2.17555	1.36331
ENST00000438651	1	0	43	22	1	4	2	1	0	0.852796	60.9145	25.8796	3.7342	11.0878	2.98736	4.36625	0.559363	0.113895	50.3636	19.36	1.32632	6.16667	1.03247	1.82222	0.093633	130167	0.850089	0.612471	37.3084	15.8505	2.28709	6.79096	1.82967	2.6742	3.7769	1.05907	0.617203
ENST00000531145	1	0	29	16	5	9	2	2	0	0.403336	42.8001	24.3978	2.03245	5.40713	1.43855	1.93613	0.357154	0.0775194	34.95	19.1	0.352113	2.17949	0.233645	0.434783	0.0733138	130191	0.655796	0.612622	26.2203	14.9466	1.24512	3.31253	0.881285	1.18612	1.3352	6.74055	2.49179
ENST00000465120	3	0	48	14	5	8	1	2	1	0.790287	91.5962	35.7875	3.54706	9.73465	2.6579	3.52968	0.475148	0.107296	81.0385	28.8696	1.20952	5.33333	1.00521	1.21591	0.0826446	130326	0.391198	0.613462	56.1908	21.9543	2.17599	5.97184	1.63052	2.16533	3.2718	2.44514	1.31338
ENST00000398786	2	1	75	40	2	4	2	0	0	0.784524	95.9193	41.9669	4.00595	7.37508	2.36688	1.00225	0.255341	0.107296	83.7368	34.3125	1.43478	3.66667	1.12037	0.141643	0.0641026	130350	0.953132	0.613609	58.8569	25.7513	2.45809	4.52542	1.45234	0.614991	2.2499	1.77786	0.895448
ENST00000441508	2	1	75	40	2	4	2	0	0	0.784524	95.9193	41.9669	4.00595	7.23861	2.36688	0.865779	0.255341	0.116009	83.4118	34.0833	1.42169	3.80952	1.08261	0.129534	0.065189	130350	0.953132	0.613609	58.8569	25.7513	2.45809	4.44168	1.45234	0.53125	2.33756	1.71119	0.910622
ENST00000556973	1	1	47	18	2	4	0	2	1	0.801568	68.7356	25.1483	3.16385	7.94021	1.95097	2.82539	0.619692	0.114155	58.0909	19.14	1.1	4.37209	0.359712	1.09091	0.102881	130399	0.715753	0.613911	42.1975	15.4388	1.94232	4.87458	1.19772	1.73454	2.68408	1.49027	0.837275
ENST00000555004	1	1	75	41	3	6	3	0	0	1.36914	90.1219	37.9191	5.779	10.0541	3.44951	0.825629	0.218646	0.18797	77.4615	30.2609	2.80556	5.47222	1.14545	0.119332	0.0611247	130441	1.08125	0.614168	55.3499	23.2887	3.54928	6.17493	2.11858	0.507075	3.36086	1.78526	0.973793
ENST00000378779	2	1	54	17	7	9	2	0	2	0.780253	81.0808	33.825	3.75367	8.76332	4.06771	0.941936	0.363491	0.115207	69.2857	27.1875	1.17895	4.92308	2.06349	0.134048	0.0725689	130448	0.502587	0.614214	49.8009	20.7758	2.30556	5.38255	2.49844	0.57855	3.02382	2.97637	1.61495
ENST00000547144	1	0	12	10	1	3	0	2	1	0.286617	17.1623	7.98109	1.15278	4.776	0.943626	2.6796	0.348249	0.068306	11.8276	4.54054	0.152905	2.40909	0.134771	1.2716	0.0735294	130468	1.25296	0.614334	10.5434	4.90305	0.708193	2.93406	0.579702	1.64617	1.47999	2.02704	1.0192
ENST00000558940	1	1	35	18	7	12	5	0	0	0.814227	51.8693	20.5427	3.66537	8.47269	2.96955	1.83777	0.381335	0.115207	41.1111	14.3529	1.21519	4.52174	1.07299	0.35461	0.0735294	130541	0.876225	0.61478	31.8882	12.6292	2.2534	5.20884	1.82562	1.12982	2.77987	4.31674	2.18959
ENST00000323662	8	28	729	384	46	94	31	17	0	11.0501	1107.94	568.648	46.7303	115.812	45.6389	23.4429	0.35976	6.36842	1065.5	540	36.25	100	36.9474	16.9444	0.0725689	130553	0.675285	0.614855	681.221	349.637	28.7324	71.2077	28.0613	14.414	61.4855	1.52881	1.31785
ENST00000560347	1	1	12	4	3	5	2	0	0	0.341861	19.6884	7.98375	1.66158	4.77325	1.22833	1.88334	0.547492	0.0691563	13.2963	4.41509	0.284091	2.12245	0.165017	0.37594	0.0899281	130591	0.501018	0.61509	12.1101	4.91073	1.02202	2.93598	0.755536	1.15843	1.3055	3.82996	1.60071
ENST00000549893	1	0	18	0	1	2	1	0	1	0.348783	27.6213	13.7352	1.39107	4.26254	1.10816	1.76331	0.409279	0.0713267	21.5	9.81481	0.197628	1.63636	0.162866	0.324675	0.0811688	130602	0	0.615158	16.9915	8.44935	0.855729	2.62214	0.681693	1.08471	1.00662	1.98684	0.800734
ENST00000440359	1	0	30	16	1	5	3	1	0	0.979878	88.9328	39.3304	4.17977	11.403	5.35031	1.87288	0.5674	0.137741	76	31.875	1.72549	6.96154	2.69565	0.390625	0.0909091	130622	0.40681	0.61528	54.7186	24.1992	2.57173	7.01602	3.29194	1.15235	4.2833	1.16732	0.73177
ENST00000594141	1	0	12	2	1	3	0	2	1	0.316657	23.2621	8.1613	1.32371	3.42209	1.12915	0.969237	0.362911	0.0673854	16.7368	4.90323	0.193798	1.13402	0.174216	0.134771	0.0737463	130637	0.245059	0.615373	14.3149	5.02225	0.814575	2.10587	0.694848	0.596443	0.697846	4.29894	1.34312
ENST00000538795	1	2	60	19	6	7	1	0	0	0.887916	84.3247	35.642	5.76996	11.77	4.09104	1.90898	0.351242	0.125313	71.625	27.8	2.56818	7.30612	2.1037	0.381679	0.070028	130682	0.533079	0.615654	51.9148	21.9431	3.5523	7.24622	2.51866	1.17527	4.49804	1.55623	0.968214
ENST00000512294	3	0	29	20	1	5	2	2	0	0.672897	54.9162	23.074	3.09073	7.28309	2.20919	1.98317	0.87536	0.0988142	44.8	17.1786	1.03247	4.01429	1.12261	0.458716	0.147929	130844	0.866777	0.616649	33.864	14.2286	1.9059	4.49111	1.36229	1.22292	2.47541	2.01987	1.10196
ENST00000381800	2	0	39	15	5	5	0	0	0	0.35013	37.8244	16.9887	1.94608	5.91118	2.92539	1.03971	0.760057	0.070922	31.0294	12.9259	0.318471	3.57895	2.04361	0.15873	0.115207	130849	0.882938	0.616676	23.3254	10.4766	1.2001	3.64528	1.80402	0.641161	2.20705	2.26547	1.32681
ENST00000504404	1	1	56	21	4	8	4	0	1	1.44857	157.671	71.238	6.93974	13.5747	5.64845	0.986486	0.633952	0.226244	141.846	61.4667	3.37705	8.68572	3.04494	0.139276	0.101215	130864	0.294786	0.616771	97.2467	43.9376	4.28023	8.37247	3.4838	0.608436	5.3571	1.49335	0.958019
ENST00000450328	2	3	68	26	2	5	2	1	0	3.95668	225.709	93.4257	13.2774	41.8602	12.7003	15.8825	0.451045	1.45312	205.625	78.9286	8.27083	32.4706	7.86207	10.7083	0.0805153	130874	0.278296	0.61683	139.224	57.6278	8.18991	25.8206	7.83394	9.7968	20.0288	0.24964	0.208961
ENST00000549939	1	0	9	8	0	3	1	2	0	0.276135	21.563	9.68031	1.112	3.28205	1.17059	0.999471	0.354156	0.0659631	16.1765	6.07273	0.152905	1.17647	0.198413	0.147059	0.0726744	131038	0.82642	0.617833	13.3223	5.98082	0.687028	2.02776	0.723228	0.617507	0.726863	4.12733	1.38462
ENST00000588500	1	5	97	45	9	18	8	1	1	0.928291	77.49	39.0764	4.13214	8.44422	3.39904	0.913045	0.390442	0.131234	66.1111	31.3333	1.52055	4.75	1.62025	0.135135	0.0784929	131078	1.15159	0.618078	47.8948	24.1522	2.55398	5.21918	2.10087	0.564333	2.93587	6.13106	3.23473
ENST00000563027	1	11	336	117	9	35	14	12	0	5.32157	328.096	132.689	19.6572	56.9321	20.4422	16.8327	0.451045	2.18056	301	116.8	13.3478	45.25	14.4348	10.9333	0.0825083	131174	0.881763	0.61867	202.983	82.0906	12.1613	35.2222	12.647	10.4139	27.9948	1.25023	0.99378
ENST00000296657	5	13	213	124	6	9	2	1	0	3.86825	403.597	209.36	15.2421	30.6593	12.4387	2.9785	0.340138	1.36667	379.833	193.333	9.57692	23.04	8.37778	1.07285	0.0719425	131176	0.592282	0.618679	249.697	129.526	9.42999	18.9683	7.69556	1.84274	14.2544	0.631386	0.487973
ENST00000281581	4	5	262	105	25	47	14	8	0	6.64284	392.387	151.181	32.5201	80.363	29.8166	18.0263	0.346175	3.0678	362.417	134	24.15	67.4667	22.5926	12.05	0.071736	131236	0.69453	0.619045	242.906	93.5881	20.1314	49.7484	18.4578	11.1591	41.7649	1.12535	0.945305
ENST00000416792	1	1	41	21	0	1	0	1	1	0.93023	123.123	59.531	4.87823	11.0792	2.73061	3.47035	0.278694	0.125	110.818	51.8333	2.06186	6.675	1.24551	1.3211	0.0678426	131280	0.352758	0.619308	76.2512	36.868	3.02112	6.86143	1.69109	2.14922	4.13388	0.241903	0.203765
ENST00000441544	1	1	28	10	2	4	2	0	0	0.635685	57.0764	22.1772	3.23281	10.6333	5.22371	2.17676	0.501957	0.0917431	46.5	16.2703	1.10274	6.96875	3.39	0.555556	0.0860585	131292	0.450913	0.619385	35.3523	13.7362	2.00235	6.58609	3.23549	1.34825	4.31634	0.926711	0.635047
ENST00000527396	1	1	77	38	5	11	5	1	0	0.528964	53.0733	26.0181	2.23118	6.25245	1.99956	2.02171	0.515628	0.08726	44.1852	20.3571	0.462963	3.2	1.08517	0.438597	0.0862069	131302	1.46052	0.619444	32.8759	16.1168	1.38209	3.87305	1.23861	1.25234	1.98222	5.54933	2.62975
ENST00000319296	5	5	52	59	2	5	3	0	0	2.32078	302.902	155.221	10.0806	22.341	10.4673	1.7931	0.408578	0.515464	284.857	142.615	5.71053	15.4615	6.29787	0.324675	0.0758725	131361	0.380103	0.619795	187.737	96.2053	6.24792	13.8468	6.48755	1.11136	9.58298	0.521758	0.38336
ENST00000434417	1	5	52	59	2	5	3	0	0	2.32078	302.902	155.221	10.0806	22.4114	10.4673	1.86351	0.408578	0.446429	286.118	142.583	5.54545	15.6429	6.63158	0.387597	0.0758725	131361	0.380103	0.619795	187.737	96.2053	6.24792	13.8905	6.48755	1.155	9.69536	0.51571	0.382197
ENST00000344649	3	0	304	142	9	39	20	10	0	3.42535	325.782	153.724	15.4367	56.4848	18.3524	22.6956	0.546259	1.16304	302.125	137.211	9.76667	45.6	12.7647	16.2	0.094162	131508	0.923733	0.620693	202.211	95.4154	9.58146	35.0597	11.3912	14.087	28.3036	1.37792	1.11081
ENST00000452801	1	3	40	17	4	8	3	1	0	0.532264	46.7659	18.9758	2.56477	7.72771	3.29102	1.87192	0.365893	0.0863558	37.6191	13.4524	0.549451	3.90698	1.41	0.35461	0.0727802	131562	0.89588	0.621017	29.0424	11.7843	1.59277	4.79904	2.04378	1.16249	2.4263	3.2972	1.60406
ENST00000537690	2	6	257	102	25	46	13	8	0	6.49348	378.635	142.282	31.1213	77.5919	28.391	18.0795	0.266084	3.03797	351.5	126.556	22.8889	63.8462	22.0968	11.9474	0.0657895	131610	0.716887	0.621311	235.25	88.4013	19.336	48.2087	17.6397	11.233	39.6683	1.15961	0.954655
ENST00000448012	2	2	78	29	0	1	1	0	0	7.30132	558.738	224.812	26.111	54.0931	20.8417	7.14037	0.326754	3.6875	529.6	206.471	18.4783	43.1333	14.92	4.01136	0.0712251	131692	0.128997	0.621806	347.427	139.789	16.236	33.6354	12.9595	4.43992	26.8206	0.0372848	0.0439427
ENST00000369819	2	1	47	21	0	6	3	3	1	1.14653	84.4286	31.4973	4.35916	12.1402	3.22284	4.55817	0.56258	0.15015	72.5833	24	1.8	7.39394	1.10084	1.93478	0.0853242	131764	0.666724	0.622243	52.5351	19.599	2.71246	7.55413	2.00539	2.83629	4.60083	1.30411	0.807039
ENST00000349334	3	1	57	23	0	6	3	3	1	1.32353	98.7617	37.8105	5.35614	14.9573	4.21695	5.38422	0.56258	0.181818	85.5333	29.75	2.29032	9.44186	1.7451	2.35821	0.0912409	131824	0.608296	0.622612	61.4902	23.5413	3.3348	9.3126	2.62553	3.35228	5.87861	1.02065	0.662414
ENST00000382678	3	3	153	77	10	25	13	2	1	2.05027	184.528	78.7204	9.35538	19.0746	7.78488	1.9343	0.497165	0.403226	167.286	67.05	5.05455	12.4737	4.18868	0.387597	0.0863558	131959	0.978145	0.623425	115.039	49.0763	5.83238	11.8916	4.85329	1.20589	7.77641	3.21485	2.05785
ENST00000508239	1	8	232	108	17	32	8	7	0	4.17312	319.436	144.504	17.0696	39.1711	16.1639	5.93758	0.398472	1.64912	292.111	129.182	10.7826	30	11.4643	2.89744	0.0772798	131980	0.747386	0.623552	199.185	90.1056	10.6438	24.4252	10.0791	3.70239	18.7066	1.71063	1.3039
ENST00000359383	3	0	61	21	5	12	4	3	0	1.29756	106.218	39.2873	5.31072	14.4631	5.56533	3.58708	0.463091	0.178571	92.5333	31.2667	2.13115	9.44118	2.97674	1.24074	0.0822368	132009	0.534524	0.623723	66.2507	24.5044	3.31242	9.02099	3.47123	2.23734	5.88868	2.03781	1.31289
ENST00000483399	2	1	23	17	0	6	4	2	0	0.706143	47.3976	19.6461	2.63938	9.38854	3.04896	3.7002	0.619618	0.101833	38.4	14.2143	0.925926	5.18644	1.02857	1.29412	0.0934579	132016	0.865312	0.623765	29.565	12.2545	1.64635	5.85624	1.90183	2.30806	3.23512	1.85465	1.02262
ENST00000372963	1	0	59	26	2	4	2	0	0	0.764882	81.4057	33.1688	3.90458	8.27743	3.44086	0.931987	0.449133	0.104822	70.5294	26.2857	1.37805	4.43182	1.40698	0.138889	0.0827815	132059	0.78387	0.624024	50.7991	20.6981	2.43655	5.16532	2.14718	0.581582	2.76556	1.44636	0.794307
ENST00000538322	1	16	147	83	4	17	10	3	0	3.00367	194.108	87.0132	9.1216	21.7788	10.7724	1.88488	0.35682	1.00719	175.333	73	4.55	15.2647	6.77778	0.46729	0.0723589	132127	0.953879	0.624421	121.205	54.3329	5.69572	13.5992	6.72648	1.17696	9.53161	1.78354	1.24121
ENST00000378187	2	5	45	16	4	6	1	1	0	1.2091	69.6126	31.643	4.01335	9.03173	4.2019	0.816488	0.351005	0.172414	57.8	24.1538	1.46269	5.37037	2.15534	0.116822	0.0715308	132191	0.505642	0.624808	43.4945	19.7708	2.50757	5.6431	2.62538	0.510148	3.35545	1.78814	1.0581
ENST00000522116	1	1	54	17	4	7	3	0	0	0.746958	58.3585	21.4235	3.31191	8.54675	3.88683	1.348	0.221854	0.103306	47.6	15.5417	1.00877	4.7619	2.07186	0.197628	0.0618812	132210	0.793521	0.624926	36.4697	13.3881	2.0697	5.34108	2.42898	0.842401	2.97584	2.35228	1.28401
ENST00000267731	7	4	109	39	6	15	7	2	0	5.26666	337.105	149.936	19.0368	60.8909	17.941	23.9131	0.451045	2.34722	311.833	134.714	12.3846	49.0833	12.2424	16.7368	0.0815661	132389	0.260111	0.625996	211.026	93.8595	11.917	38.1175	11.231	14.9695	30.726	0.488186	0.401373
ENST00000342314	5	4	109	39	6	15	7	2	0	5.26666	337.105	149.936	19.0368	51.2756	17.941	14.2978	0.451045	2.16418	311.5	134.8	12.875	41.2222	12.7273	9.13333	0.0802568	132389	0.260111	0.625996	211.026	93.8595	11.917	32.0983	11.231	8.95036	25.805	0.581284	0.475484
ENST00000421688	1	4	167	63	7	21	11	3	0	2.43921	300.23	130.386	13.0181	30.7667	14.1618	3.58674	0.336619	0.694444	277.5	116.6	8.08696	23.3636	10.1429	1.62338	0.0715308	132415	0.483179	0.626155	187.991	81.6421	8.15136	19.2647	8.86749	2.24586	14.6293	1.43548	1.0878
ENST00000591033	1	2	114	59	7	15	4	4	0	1.57215	158.536	85.8917	7.32158	18.5667	7.13717	4.10798	0.413663	0.248756	143	75	3.84849	12.2593	3.80851	1.57971	0.075643	132429	0.686912	0.62624	99.2815	53.7888	4.58506	11.6272	4.46958	2.57258	7.67723	1.95383	1.27812
ENST00000488846	1	0	21	4	1	1	0	0	0	0.271574	26.1546	9.38743	1.37378	3.04727	0.799799	0.873688	0.338899	0.0679348	19.8095	5.57143	0.204918	1.07407	0.115741	0.124688	0.0720461	132503	0.426102	0.626681	16.3906	5.88292	0.860923	1.90967	0.501219	0.547524	0.673102	1.48566	0.622493
ENST00000381493	2	3	49	20	7	13	5	1	0	0.91006	67.3262	31.0548	3.7097	8.46974	3.62405	1.136	0.549372	0.123762	55.6471	24.2222	1.22826	4.52174	1.31959	0.199203	0.0929368	132550	0.644023	0.626958	42.2107	19.47	2.32582	5.31017	2.27212	0.712226	2.83494	4.58564	2.32351
ENST00000536551	1	2	105	28	6	15	8	1	0	2.02385	147.879	57.7398	8.52611	21.2376	9.63265	3.07881	0.264919	0.416667	131.7	47.25	4.31111	15.1538	6.36735	1.16312	0.0645161	132632	0.484934	0.627451	92.7866	36.2289	5.34971	13.3255	6.04401	1.9318	9.5083	1.57757	1.12111
ENST00000524152	1	0	26	12	5	9	1	3	1	0.46016	32.643	15.3921	1.77986	6.21541	1.6935	2.74206	0.26718	0.0797448	25.125	10.3667	0.316456	3.18333	0.322581	0.980392	0.065445	132639	0.779621	0.627493	20.4832	9.65843	1.11685	3.90013	1.06266	1.72062	1.99752	4.50559	2.15903
ENST00000409793	1	0	14	9	0	1	0	1	0	0.66281	60.9416	25.4897	2.77227	7.69603	2.94053	1.98323	0.423602	0.0974659	50.6667	19.8387	0.909091	4.3125	1.04237	0.37594	0.0761035	132726	0.353084	0.628012	38.2721	16.0078	1.74102	4.8332	1.84669	1.24549	2.7083	0.369235	0.281257
ENST00000556240	1	0	17	10	1	5	3	1	0	0.427674	29.1049	11.6899	1.99139	4.71114	1.6664	1.05335	0.422618	0.0809061	21.913	7.58537	0.37037	2.13953	0.304878	0.157729	0.0770416	132750	0.855439	0.628153	18.2823	7.34305	1.25089	2.95932	1.04676	0.661666	1.34396	3.72036	1.58991
ENST00000586400	1	2	63	33	3	7	1	3	0	0.922148	104.633	57.287	4.47456	12.0882	4.02694	3.58674	0.413663	0.123153	91.8333	48.6471	1.65306	7.37778	1.58571	1.64	0.0777605	132775	0.576047	0.6283	65.7408	35.9934	2.81137	7.59504	2.53012	2.25355	4.63546	1.5101	0.926493
ENST00000440767	2	0	55	21	3	6	2	1	1	1.0904	80.0862	33.2947	4.63815	8.76625	3.17434	0.953764	0.251551	0.164474	68.1875	26.5833	2.00971	5.03077	1.15833	0.135501	0.0661376	132841	0.630732	0.628697	50.3499	20.9322	2.91599	5.51131	1.9957	0.599628	3.16283	1.89704	1.08129
ENST00000307106	3	0	9	5	2	2	0	0	0	0.254838	19.4577	5.83487	1.22283	3.29364	1.17058	0.900228	0.633739	0.064433	13.8095	3.19403	0.177936	1.23232	0.184502	0.130208	0.1	132880	0.856917	0.62893	12.2375	3.66972	0.769074	2.07147	0.736213	0.56618	0.775045	2.5805	0.972208
ENST00000552032	2	6	336	128	26	65	20	19	0	6.41971	474.084	184.857	29.1307	81.0589	29.1016	22.8266	0.269912	3.18644	444.8	167	20.95	68.2105	22.5217	16.1538	0.0658762	132903	0.692428	0.629066	298.23	116.287	18.3251	50.9914	18.3068	14.3594	42.9089	1.51484	1.27206
ENST00000527564	1	0	56	21	4	6	2	0	0	0.849076	84.0142	40.9661	4.45556	8.32427	3.09928	0.769434	0.36789	0.114943	72.6667	33.0526	1.65385	4.75758	1.41237	0.110375	0.0737463	132910	0.512619	0.629105	52.8538	25.772	2.80301	5.23684	1.94977	0.484055	2.99302	2.00467	1.13303
ENST00000533341	1	1	72	30	2	2	0	0	2	0.906045	109.745	51.4168	3.84571	8.84815	4.03631	0.96613	0.300604	0.114679	97.5	43.5714	1.33333	5.2125	2.0073	0.140845	0.0683995	132943	0.583467	0.629304	69.0629	32.3568	2.42012	5.56818	2.54007	0.60799	3.28025	0.60971	0.411985
ENST00000607731	1	0	22	6	1	4	1	2	0	0.684382	41.518	17.2482	2.83179	9.1931	2.25528	4.10603	0.269996	0.0970874	33.0417	12.0784	0.925926	5.10256	0.531915	1.65079	0.068306	132978	0.347862	0.629498	26.1355	10.8577	1.78261	5.78703	1.41969	2.58474	3.21205	1.24531	0.715759
ENST00000514422	1	1	85	24	6	9	3	0	0	1.16046	96.4838	41.366	11.9489	18.9162	5.12062	1.84672	0.627884	0.15674	82.4167	32.4583	7.28947	12.6667	2.33803	0.328947	0.0994036	132987	0.580187	0.629554	60.7418	26.0421	7.52246	11.9088	3.22371	1.16261	7.97435	1.12862	0.765587
ENST00000412177	1	7	85	43	8	14	1	5	0	1.5023	119.958	59.0434	5.7063	15.1697	4.68493	4.77849	0.518355	0.227273	104.375	50.2	2.78571	9.9	2.125	2.12644	0.0875657	133000	0.728278	0.629627	75.5287	37.1753	3.59284	9.55127	2.94976	3.00867	6.23331	2.246	1.4426
ENST00000565468	1	0	88	73	0	1	1	0	0	2.22607	204.348	91.6519	8.13458	21.1326	9.4045	3.59348	0.240821	0.495049	186.5	80.0714	4.24194	15.1875	5.75	1.92593	0.0658762	133013	0.796492	0.629704	128.679	57.7136	5.12238	13.3073	5.92206	2.26283	9.56364	0.104563	0.108638
ENST00000462322	2	0	20	20	1	2	1	0	0	0.419942	37.2267	16.4219	2.02474	4.99159	2.12428	0.842571	0.393817	0.0727802	28.6522	11.75	0.420168	2.51852	1.08681	0.132275	0.075643	133107	1.21788	0.630256	23.4623	10.35	1.27611	3.14598	1.33884	0.531035	1.58731	1.25999	0.685687
ENST00000551068	3	2	96	53	7	13	2	4	0	1.40845	145.669	82.1932	6.61448	15.4582	5.09823	3.74549	0.413663	0.188679	131.3	72	3.18644	9.65625	2.28378	1.36232	0.0786164	133108	0.644822	0.630264	91.8096	51.8034	4.16887	9.74274	3.21323	2.36065	6.08598	2.13606	1.31801
ENST00000547771	2	6	331	126	26	64	20	18	0	6.34941	466.321	181.83	28.703	80.4286	29.0352	22.6905	0.269912	2.95	435.455	163.429	20.4286	66.7143	22.2286	15.7619	0.065703	133123	0.692956	0.630354	293.947	114.617	18.093	50.6985	18.3024	14.303	42.0536	1.52187	1.2598
ENST00000454061	1	3	33	20	5	9	2	2	0	0.769301	49.3878	21.5285	3.32645	10.3763	2.98792	4.06191	0.221677	0.108932	39.3889	15.7308	1.20168	6.23529	1.06015	1.57353	0.0627353	133146	0.928999	0.630484	31.1382	13.5734	2.09727	6.54208	1.88384	2.56097	3.93126	2.28934	1.34903
ENST00000585993	1	0	17	14	1	1	0	0	0	2.33121	162.469	63.3979	10.6027	16.1095	4.41991	1.08692	0.490008	0.555556	144.333	52.3125	6.4	10.875	1.86667	0.160256	0.083612	133226	0.220828	0.630959	102.511	40.0014	6.68987	10.1644	2.78878	0.685799	6.86168	0.145737	0.140654
ENST00000521906	1	1	53	20	4	8	3	1	0	0.614842	57.8666	19.9385	3.11099	10.1504	5.20076	1.83862	0.221854	0.093633	48.3809	14.1071	1.05036	6.54762	3.35556	0.322581	0.0621891	133307	1.00308	0.631438	36.5392	12.5899	1.9644	6.40933	3.28396	1.16098	4.13442	1.93498	1.23022
ENST00000463091	2	0	82	44	5	12	2	5	1	0.97603	101.156	43.5294	4.96482	12.8031	4.90482	2.93347	0.335388	0.130208	88.375	35.8182	2.16456	8.25641	2.28571	1.00735	0.0720461	133316	1.01081	0.631496	63.8797	27.4887	3.13527	8.08511	3.09738	1.85247	5.21389	2.30154	1.45601
ENST00000550981	3	2	81	45	6	10	1	3	0	1.26353	129.109	71.9818	5.91315	13.4659	4.7006	2.85211	0.413663	0.17301	115.389	62.3684	2.625	8.26667	2.17241	0.793651	0.0757576	133358	0.625158	0.631742	81.5636	45.4739	3.73559	8.50695	2.96957	1.8018	5.2224	1.91483	1.16577
ENST00000499601	2	0	67	34	9	13	4	0	1	1.05595	84.7221	35.5551	5.3025	10.423	4.09477	1.02572	0.348175	0.139665	72.875	27.8387	2.46479	6.26	1.59322	0.149701	0.0729927	133375	0.956263	0.631837	53.5305	22.465	3.35032	6.58563	2.58723	0.648085	3.9553	3.28673	1.90527
ENST00000579184	1	7	80	42	8	13	1	4	0	1.45662	116.923	57.6281	5.52597	14.5191	4.24152	4.75162	0.518355	0.200803	102.727	48.3077	2.42308	9.42424	1.70175	2.0625	0.087108	133389	0.728812	0.631921	73.8861	36.4164	3.49197	9.17492	2.6803	3.00265	5.95537	2.1829	1.39536
ENST00000374946	3	2	81	45	6	12	1	5	0	1.26353	129.109	71.9818	5.91315	15.2347	4.7006	4.62096	0.413663	0.19305	115.75	62.3	2.575	9.76471	1.89362	2.46835	0.0747384	133399	0.625158	0.631983	81.5946	45.4912	3.73701	9.62807	2.9707	2.92036	6.17112	1.94454	1.23419
ENST00000359495	2	3	66	23	5	9	4	0	0	1.88239	187.46	95.5375	7.8948	15.4299	5.6002	1.93486	0.281965	0.290698	171	83.2857	4.2	10.3784	3.0241	0.37594	0.0659631	133415	0.240743	0.632078	118.49	60.3872	4.99013	9.75289	3.53977	1.22298	6.55995	1.37196	0.926568
ENST00000588430	1	4	182	95	10	22	7	5	0	1.89221	202.519	98.7393	10.0282	22.3202	6.57702	5.715	0.475117	0.318471	184.6	86.2632	5.91667	15.8182	3.36207	2.79545	0.0841751	133422	0.962129	0.632119	128.016	62.415	6.33902	14.109	4.15746	3.61256	9.99897	2.20023	1.54014
ENST00000514272	2	0	24	11	4	9	4	1	0	0.475796	49.9974	19.9692	2.72822	5.34713	1.5583	1.06062	0.466299	0.0801282	41.0417	14.4688	0.847458	2.41538	0.263158	0.163399	0.0773994	133439	0.550849	0.63222	31.6094	12.6249	1.72483	3.38056	0.985186	0.670545	1.52705	5.8937	2.4481
ENST00000314664	7	9	251	104	21	33	10	2	0	11.0711	683.886	278.661	42.1594	96.2967	26.7853	27.352	0.646357	6.11905	646.667	257.154	32.24	81.2727	19.7273	20.08	0.1	133497	0.373213	0.632557	432.597	176.269	26.6682	60.9132	16.9432	17.3017	51.4097	0.641903	0.545485
ENST00000600547	1	0	45	17	2	5	2	1	0	0.804595	58.8758	20.2566	3.83223	7.69964	1.71146	2.15594	0.219302	0.113122	49.3333	14.5	1.27273	3.9	0.306748	0.537634	0.0636943	133512	0.839232	0.632647	37.2476	12.8153	2.42445	4.87115	1.08275	1.36395	2.46732	2.02649	1.02399
ENST00000313407	6	3	58	66	0	0	0	0	0	1.95269	268.938	160.386	9.52116	17.2555	5.13153	2.60281	0.298648	0.357143	252	147.417	5.29412	12	2.35593	1.01613	0.0673854	133545	0.411508	0.632844	170.196	101.499	6.02541	10.92	3.24745	1.64717	7.59412	0	0.0437827
ENST00000440480	2	3	58	66	0	0	0	0	0	1.95269	268.938	160.386	9.52116	17.257	5.13153	2.60426	0.298648	0.347222	249.875	147.412	5.16667	11.4333	2.38333	0.649351	0.0677507	133545	0.411508	0.632844	170.196	101.499	6.02541	10.921	3.24745	1.64809	7.23551	0	0.0437792
ENST00000548892	1	5	137	45	15	31	7	9	0	2.81222	189.71	70.5529	12.695	34.7731	11.7612	10.3169	0.269912	1.04636	170.222	59.2	7.63889	27.1429	7.85714	6.21951	0.0641849	133594	0.63782	0.633129	120.111	44.6691	8.03755	22.0158	7.44636	6.53194	17.1849	1.80391	1.39901
ENST00000530719	1	1	55	21	4	9	3	2	0	1.03825	71.2521	31.6367	3.10402	7.56166	2.33702	2.12062	0.413663	0.132979	60.4737	25.1818	1.03268	4.05455	0.649351	0.549451	0.0768049	133595	0.663785	0.633138	45.1124	20.0304	1.96527	4.78757	1.47965	1.34264	2.56709	3.50592	1.79667
ENST00000524632	1	1	50	27	3	4	0	1	0	0.991283	68.2807	30.0922	3.00171	8.10035	3.03903	2.05961	0.252352	0.140056	57.6667	23.8261	0.877193	4.35	1.24409	0.45045	0.066313	133609	0.897244	0.633221	43.2368	19.055	1.90074	5.12931	1.92438	1.30419	2.75451	1.45216	0.799387
ENST00000229088	6	2	262	129	4	12	8	0	2	6.69359	561.62	242.214	28.479	66.9049	27.5506	10.8752	0.650781	3.39062	530	222.4	20.25	55.4348	21.5833	6.4	0.0919118	133629	0.532586	0.633339	355.696	153.404	18.0369	42.3735	17.4489	6.88772	35.109	0.341792	0.291556
ENST00000444362	1	2	58	29	3	5	0	2	0	0.498234	69.2433	32.2263	2.80033	6.49035	2.33096	1.35906	0.494478	0.0803858	59.2222	26.0417	0.78125	3.26667	1.17826	0.204082	0.0840336	133648	0.899887	0.633447	43.862	20.4136	1.77386	4.11129	1.47654	0.860892	2.06926	2.41632	1.19272
ENST00000576232	1	2	58	29	3	5	0	2	0	0.498234	69.2433	32.2263	2.80033	5.46782	2.33096	0.336529	0.494478	0.085034	60	26	0.847458	2.71739	1.14346	0.069735	0.0834725	133648	0.899887	0.633447	43.862	20.4136	1.77386	3.46358	1.47654	0.213173	1.72132	2.90474	1.38764
ENST00000598409	1	0	48	21	2	6	3	1	0	0.857295	65.0588	26.4212	4.06417	10.6141	3.57548	2.97449	0.198379	0.116009	53.4615	19.8929	1.50725	6.21277	1.26596	1.04196	0.060024	133648	0.794816	0.63345	41.2115	16.7365	2.57445	6.72352	2.26488	1.88419	3.93547	1.52459	0.899838
ENST00000451284	1	0	59	20	4	5	0	1	0	0.769795	55.5669	18.7807	3.297	12.6801	2.79101	6.5921	0.718044	0.108225	44.6111	12.8929	1.06731	8	0.980392	3.16176	0.114943	133707	1.06493	0.633791	35.2178	11.903	2.0896	8.03653	1.76892	4.17801	5.07033	0.98613	0.64429
ENST00000514162	1	2	17	3	4	6	1	1	0	0.910325	59.3944	19.8858	3.9021	15.5336	4.87276	6.75873	0.384074	0.124688	48.3704	14.0625	1.34568	10.5152	2.81818	3.48333	0.0733138	133723	0.150861	0.633886	37.6493	12.6053	2.47349	9.84653	3.08877	4.28426	6.66541	0.900169	0.62823
ENST00000454744	2	6	199	105	11	24	7	6	0	2.15156	223.218	109.358	10.9829	30.7656	6.89359	12.8891	0.475117	0.446429	204.8	96.8461	6.30952	23.025	3.48148	8.28205	0.0840336	133728	0.960148	0.633916	141.502	69.3239	6.96223	19.5028	4.36995	8.17063	14.5959	1.6443	1.22483
ENST00000334770	4	6	199	105	11	24	7	6	0	2.15156	223.218	109.358	10.9829	29.7522	6.89359	11.8757	0.475117	0.458716	204.923	96.2857	6.48148	21.6667	3.40741	7.14286	0.0851789	133728	0.960148	0.633916	141.502	69.3239	6.96223	18.8604	4.36995	7.52821	13.7348	1.74738	1.26547
ENST00000376098	4	0	152	68	6	20	13	1	0	2.86381	243.533	101.645	14.0856	27.6311	11.6207	1.92473	0.451421	0.877193	221.6	88.7778	8.64286	20.1515	6.93103	0.378788	0.0776397	133753	0.668998	0.634057	154.414	64.4484	8.9311	17.5197	7.36818	1.22039	12.7772	1.56529	1.13765
ENST00000284481	3	1	80	31	5	12	6	1	1	0.776487	56.9139	23.9919	3.03011	12.956	3.77879	6.14712	0.347933	0.107296	46.1176	18.0698	1.05426	8.26087	2.03922	3.16667	0.0724638	133766	1.29211	0.634137	36.0912	15.2141	1.9215	8.21589	2.39627	3.89811	5.23852	2.29072	1.43416
ENST00000533578	1	1	80	31	5	12	6	1	1	0.776487	56.9139	23.9919	3.03011	10.0049	3.77879	3.19603	0.347933	0.104384	45.7143	18.1714	0.980392	5.96875	1.96	1.20168	0.0716332	133766	1.29211	0.634137	36.0912	15.2141	1.9215	6.3445	2.39627	2.02672	3.785	3.17041	1.82628
ENST00000419717	1	1	174	76	6	12	3	3	0	2.33089	224.847	98.118	11.466	28.3184	9.24286	7.60953	0.351898	0.5	204.5	85.5	6.31429	20.8077	5.10909	4.125	0.0733138	133773	0.774577	0.63418	142.593	62.2245	7.27152	17.959	5.86163	4.82581	13.1958	0.909379	0.677178
ENST00000545940	1	1	174	76	6	11	3	2	0	2.33089	224.847	98.118	11.466	27.2379	9.24286	6.52906	0.351898	0.431034	203.286	85.0909	6.97222	19.85	5.32692	3.34426	0.0687758	133790	0.774577	0.634278	142.615	62.2341	7.27265	17.2764	5.86254	4.14124	12.5904	0.87368	0.646924
ENST00000358748	1	1	76	25	10	12	2	0	0	1.1566	106.69	47.8708	6.12848	11.5783	4.38683	1.06304	0.691062	0.161812	93.3333	39.9474	3.05634	6.83871	1.88889	0.157729	0.104822	133821	0.522239	0.634461	67.6909	30.3722	3.88828	7.34601	2.78327	0.674456	4.33889	2.76568	1.59317
ENST00000504784	1	0	7	8	0	0	0	0	0	0.146256	14.0249	6.92831	0.749852	1.87606	0.277737	0.848471	0.570202	0.0578704	9.675	4.1831	0.104822	0.344828	0.0684932	0.117371	0.0932836	133847	1.15468	0.63461	8.90032	4.39678	0.475864	1.19057	0.176254	0.538448	0.218831	0	0.295759
ENST00000594417	1	1	35	11	3	4	1	0	0	0.74635	79.334	34.7298	4.14622	9.31789	3.21817	1.9535	0.523606	0.107066	68.5833	27.2414	1.78	5.75	1.19828	0.416667	0.087108	133939	0.316731	0.63514	50.3882	22.0583	2.63343	5.91816	2.04399	1.24074	3.65205	1.09527	0.701135
ENST00000570344	1	2	53	29	2	6	2	2	0	0.522626	70.8396	34.7006	2.84689	7.37175	3.68968	0.835182	0.299468	0.084317	61.25	28.7727	1.0117	4.45763	2.2028	0.121359	0.0684932	133970	0.835721	0.635314	45.0054	22.0457	1.80867	4.68338	2.3441	0.530603	2.83199	2.11865	1.25401
ENST00000458643	2	7	97	48	7	11	3	1	0	9.23636	680.332	273.333	29.3078	53.984	17.9167	6.75946	0.326754	5	646.375	252.556	21.2258	42.8333	12.1818	3.30508	0.0719425	133971	0.17561	0.635319	432.228	173.654	18.6198	34.2971	11.3828	4.29442	27.2128	0.404221	0.330488
ENST00000528953	1	0	82	26	6	11	5	0	1	1.28965	112.058	42.0727	5.57268	15.9433	5.87025	4.5004	0.458016	0.168919	98.3529	34.1515	2.4375	10.7391	3.11538	2.09091	0.0780031	134012	0.617978	0.635559	71.2193	26.7397	3.54177	10.1329	3.73089	2.86027	6.82535	1.61164	1.08155
ENST00000485506	1	0	7	2	1	4	2	1	0	0.206461	14.5276	4.96184	1.21334	2.94332	0.91544	0.814539	0.233663	0.0620347	9.41667	2.01149	0.187266	1.09489	0.132979	0.114679	0.0633714	134029	0.403076	0.63566	9.23463	3.15404	0.771271	1.87095	0.581909	0.51777	0.695979	5.7473	1.89797
ENST00000285605	6	0	60	45	4	5	1	0	0	1.20866	142.251	81.0555	4.70889	9.9934	4.30522	0.979283	0.299468	0.161812	129.333	71.0769	1.76471	5.69048	1.87755	0.131579	0.0685871	134051	0.555175	0.635785	90.4409	51.5339	2.99384	6.35365	2.7372	0.622614	3.61792	1.38201	0.802492
ENST00000440664	1	1	26	14	1	4	2	1	0	0.539326	34.9679	13.6312	3.36351	7.96858	1.66476	2.94031	0.396329	0.0825083	26.9167	8.85294	1.16529	4.33333	0.271739	1.13669	0.0737463	134076	1.02706	0.635929	22.2371	8.66847	2.13896	5.06745	1.05867	1.86983	2.75569	1.45154	0.808269
ENST00000451188	2	5	128	91	0	4	4	0	0	4.0502	474.627	243.429	16.941	35.6237	16.8501	1.83266	0.372189	1.58065	450.286	226.111	11.25	27.2963	11.3333	0.3125	0.0758725	134083	0.373825	0.635972	301.849	154.814	10.774	22.6557	10.7162	1.16552	17.3597	0.230419	0.194337
ENST00000420822	1	0	28	15	1	2	1	0	0	0.604653	74.0567	41.6845	3.10183	6.64728	2.47542	1.07003	0.670423	0.0932836	63.4167	35.6522	0.909091	3.22581	0.595238	0.145349	0.105263	134088	0.359846	0.635997	47.0998	26.5112	1.97275	4.22765	1.57436	0.680538	2.0516	0.974847	0.528804
ENST00000423123	1	0	67	16	5	14	5	4	1	0.836029	64.665	26.4311	4.14064	11.5209	3.62398	3.7563	0.444937	0.119904	52.1667	19.6087	1.54545	7.12766	1.47826	1.53846	0.0764526	134093	0.605348	0.636029	41.1288	16.8109	2.63356	7.32763	2.30495	2.38911	4.5334	3.08819	1.85241
ENST00000410108	1	0	73	33	1	9	3	5	0	1.04362	101.121	42.5029	4.36083	14.996	6.07721	4.55791	0.401794	0.139276	87.6923	34.3214	1.6875	10.2453	3.69811	2.09649	0.0784929	134096	0.776418	0.636043	64.3174	27.0336	2.77367	9.53807	3.86537	2.89903	6.51644	1.38112	0.946397
ENST00000454237	1	1	6	4	1	1	0	0	0	0.400161	18.6355	8.23509	1.17863	4.23303	1.08713	1.96727	0.462054	0.0738552	12.8333	4.69388	0.166667	1.52174	0.145773	0.42735	0.0789889	134110	0.485726	0.636127	11.8545	5.23856	0.749756	2.69274	0.691555	1.25143	0.96802	1.03304	0.469816
ENST00000448876	1	1	6	4	1	1	0	0	0	0.400161	18.6355	8.23509	1.17863	4.08925	1.08713	1.82349	0.462054	0.074184	12.7	4.85714	0.158228	1.61667	0.15674	0.362319	0.0825083	134110	0.485726	0.636127	11.8545	5.23856	0.749756	2.60128	0.691555	1.15997	1.02841	0.972379	0.483671
ENST00000438798	1	1	6	4	1	1	0	0	0	0.400161	18.6355	8.23509	1.17863	3.21848	1.08713	0.95272	0.462054	0.0747384	12.5862	5.01471	0.154321	1.03509	0.149254	0.134048	0.0821018	134110	0.485726	0.636127	11.8545	5.23856	0.749756	2.04736	0.691555	0.606051	0.658447	1.51872	0.588844
ENST00000431231	2	3	547	260	8	13	4	1	0	10.0435	1118.18	517.235	46.5445	101.485	32.7626	22.1777	0.463132	5.51282	1075.4	490	36.2667	87.0625	25.4545	16.1304	0.0846024	134123	0.502673	0.636206	711.391	329.068	29.6118	64.5651	20.8437	14.1096	55.3897	0.234701	0.207484
ENST00000606042	1	0	16	7	0	3	1	2	0	0.356015	26.78	10.4084	1.86331	6.16197	2.20944	2.08922	0.393712	0.070922	19.1765	5.87179	0.331126	3.27059	1.10078	0.485437	0.0719425	134169	0.672536	0.636472	17.0447	6.62463	1.18595	3.92192	1.40624	1.32973	2.08164	1.44117	0.791511
ENST00000325421	4	14	153	98	3	4	1	0	0	3.7496	473.967	231.419	19.4861	35.608	15.2273	0.894702	0.421268	1.28866	448.667	214.091	13.1304	26.4118	10.3438	0.126263	0.075188	134191	0.423474	0.636602	301.728	147.322	12.4049	22.6681	9.6937	0.569569	16.8138	0.2379	0.194232
ENST00000568311	1	3	67	41	7	12	4	1	0	0.727179	78.8403	41.6152	3.98807	9.92615	3.0819	2.85618	0.31705	0.105042	68	34.3333	1.36047	5.71739	1.48913	1.30435	0.0698324	134211	0.985217	0.636715	50.1988	26.497	2.53926	6.32013	1.96229	1.81857	3.64035	3.29639	1.83281
ENST00000564146	3	1	117	63	11	21	4	6	1	1.48147	126.055	54.4781	6.97743	17.3417	7.6398	2.72445	0.377646	0.22831	111.364	45.8333	3.31667	11.6111	4.27419	1	0.0721501	134286	1.15643	0.637122	80.3126	34.7092	4.44548	11.0488	4.86748	1.73581	7.39769	2.83872	1.86167
ENST00000511828	1	11	853	356	35	57	22	0	1	12.3216	1095.77	474.437	56.0342	96.2962	39.361	0.900984	0.599014	7	1048.17	445.5	44.4286	81.5	31.36	0.126582	0.095057	134294	0.750363	0.637167	698.186	302.296	35.7032	61.3568	25.0795	0.574078	51.9291	1.09765	0.929566
ENST00000561796	1	5	94	38	11	17	3	3	0	1.12197	123.526	54.4358	6.1428	15.3304	5.037	4.15061	0.514932	0.162338	108.6	44.8	2.94872	10.122	2.52632	1.54717	0.0877193	134295	0.69807	0.637174	78.7078	34.6851	3.91403	9.76813	3.20944	2.64466	6.44944	2.63589	1.7043
ENST00000569433	1	2	40	26	5	10	5	0	1	0.508394	57.2848	32.5416	2.82507	7.38706	2.7535	1.80849	0.339956	0.0859107	47.7273	26.359	0.806452	4.4	1.30556	1.05985	0.0708215	134348	0.798977	0.637482	36.518	20.7447	1.80093	4.70911	1.75531	1.15288	2.80492	3.56517	2.0157
ENST00000579455	1	1	211	81	17	30	9	4	0	4.63719	322.009	117.368	24.3763	52.9953	17.2349	11.3842	0.412857	2.01905	295	102.176	17.2308	41.8947	11.3684	6.91892	0.0764526	134396	0.690136	0.63776	205.364	74.8527	15.5462	33.7983	10.9917	7.26037	26.7188	1.12281	0.889258
ENST00000601302	2	0	87	31	7	12	4	1	1	1.18279	82.2317	32.4583	5.15789	13.2829	6.26766	1.85738	0.500351	0.160256	70.8461	25.5217	2.22785	8.62069	3.7037	0.384615	0.0841751	134419	0.955073	0.637893	52.455	20.7049	3.29018	8.47309	3.9981	1.18481	5.49908	2.18218	1.39305
ENST00000537107	1	3	143	76	12	26	11	3	0	2.71815	308.208	168.238	12.4177	26.6663	11.4437	2.80487	0.342627	0.714286	286.727	153.75	7.45455	20.2927	8.02857	0.925926	0.0722543	134432	0.45174	0.637971	196.628	107.331	7.92215	17.0123	7.30072	1.78943	12.9461	2.00832	1.51322
ENST00000376250	2	5	75	38	5	10	4	1	0	0.952703	127.642	69.4188	4.48508	10.3799	3.82301	2.07184	0.361803	0.139665	114.474	60.0833	1.86957	6.25532	1.48571	0.446429	0.0734214	134447	0.547402	0.638055	81.4424	44.293	2.86173	6.62297	2.4393	1.32195	3.99124	2.50549	1.4741
ENST00000455100	1	5	75	38	5	10	4	1	0	0.952703	127.642	69.4188	4.48508	9.29253	3.82301	0.984433	0.361803	0.132275	115.133	60.8889	1.77778	5.25	1.52174	0.137363	0.0730994	134447	0.547402	0.638055	81.4424	44.293	2.86173	5.92915	2.4393	0.628123	3.34979	2.98526	1.63319
ENST00000430149	2	3	66	67	0	0	0	0	0	2.02058	280.125	166.168	9.81297	16.6577	5.13153	1.71325	0.298648	0.393701	260.286	153.105	5.46875	11.3784	2.325	0.304878	0.0682128	134448	0.403208	0.63806	178.736	106.025	6.26126	10.6286	3.27422	1.09316	7.26008	0	0.0449291
ENST00000414822	3	3	66	67	0	0	0	0	0	2.02058	280.125	166.168	9.81297	16.6592	5.13153	1.7147	0.298648	0.37594	260.875	153.929	5.65789	11.0833	2.37838	0.316456	0.0658762	134448	0.403208	0.63806	178.736	106.025	6.26126	10.6296	3.27422	1.09408	7.07183	0	0.0449254
ENST00000434739	3	4	139	64	5	22	10	7	1	6.14107	381.096	166.755	21.8378	67.9008	30.1809	15.8821	0.423602	2.72093	354	150.062	15.4762	56.4118	23.625	10.3636	0.0769231	134514	0.383796	0.638443	243.308	106.464	13.9422	43.3508	19.2688	10.1398	36.0157	0.610844	0.513103
ENST00000566855	1	0	45	12	3	6	1	2	1	0.849099	66.231	26.2991	3.85407	8.2522	2.55209	1.84604	0.251551	0.113122	55.3913	19.4211	1.47887	4.36585	0.78125	0.33557	0.0636943	134538	0.45629	0.638572	42.2933	16.7939	2.4611	5.26963	1.6297	1.17883	2.78791	2.15215	1.12659
ENST00000299350	4	3	106	37	11	26	6	9	0	2.01986	139.775	51.6485	8.85744	28.4049	9.23052	10.3169	0.269912	0.381679	123.462	43	4.875	21.381	5.68421	6.25926	0.0664011	134552	0.716381	0.638656	89.2681	32.9856	5.65685	18.1409	5.89513	6.58895	13.6551	1.90405	1.4216
ENST00000570516	1	0	11	11	0	0	0	0	0	0.313317	19.6672	7.19765	1.16765	3.98746	1.81575	1.00407	0.496435	0.0682128	13.6	3.9	0.151057	1.75	1.0203	0.15674	0.0874126	134567	1.52828	0.63874	12.5622	4.59743	0.745823	2.54695	1.15979	0.641339	1.11779	0	0.164098
ENST00000448629	2	3	83	40	4	10	4	2	0	0.867062	91.6306	44.2536	4.29172	11.3069	5.1575	1.85771	0.390943	0.126904	80.0526	37.4828	1.56338	6.96667	3.10417	0.322581	0.075643	134604	0.903881	0.638954	58.5477	28.276	2.74221	7.2246	3.2954	1.18699	4.45138	2.2465	1.35929
ENST00000465419	2	0	115	45	5	17	7	5	0	1.80866	143.052	58.7083	8.17848	23.2974	9.51957	5.59934	0.237686	0.34965	126	48	4.32075	17.2069	5.90625	2.57407	0.0641849	134649	0.766502	0.639215	91.4407	37.5272	5.2278	14.892	6.08505	3.57918	10.9989	1.54561	1.13695
ENST00000443378	1	3	508	245	8	13	4	1	0	9.41435	1051.99	485.655	43.6575	96.648	30.9246	22.066	0.463132	4.9697	1014.22	459.667	33.3	82.3333	23.8333	15.375	0.0818331	134667	0.504474	0.639318	672.556	310.488	27.911	61.7888	19.7706	14.1072	52.6372	0.246974	0.216732
ENST00000397891	3	0	144	60	9	23	8	6	0	2.58954	183.375	74.4293	10.7102	30.4015	12.2641	7.42726	0.237686	0.724638	164.778	63.5882	6.04545	23.3333	8.20513	4.23288	0.0625782	134696	0.806134	0.639484	117.265	47.5963	6.84899	19.4413	7.84268	4.74961	14.9213	1.54142	1.17846
ENST00000535352	2	3	22	15	2	3	1	0	0	0.359671	30.9399	15.3481	1.50698	5.41711	0.849234	3.06089	0.574965	0.0726744	23.5714	11.0962	0.233645	2.48276	0.118483	1.18797	0.0912409	134711	0.977318	0.639568	19.7882	9.81617	0.963817	3.46461	0.543143	1.95765	1.58789	1.8893	0.88281
ENST00000215780	5	1	40	22	2	8	5	1	0	1.58822	146.173	64.6144	6.54912	19.3602	8.73165	4.0794	0.362301	0.252525	130.571	54	3.21667	13.7097	5.71111	1.48438	0.0727802	134726	0.340481	0.639655	93.5005	41.3309	4.18918	12.3838	5.58525	2.60941	8.76947	0.912256	0.659741
ENST00000402588	3	1	40	22	2	8	5	1	0	1.5009	139.317	61.8218	6.22175	18.7078	8.50337	3.98266	0.362301	0.224215	122.8	52.3846	2.92308	13.303	5.4918	1.67241	0.0745157	134726	0.355861	0.639655	89.1147	39.5446	3.97977	11.9665	5.43922	2.54753	8.50935	0.940142	0.681826
ENST00000457357	2	11	116	60	10	22	4	8	0	2.21944	284.617	151.86	10.5705	23.8616	10.573	2.71818	0.369768	0.47619	265.455	137.154	5.96667	17.4	7.33333	0.806452	0.0716332	134747	0.3951	0.639776	182.091	97.1565	6.76276	15.2661	6.76432	1.73902	11.1321	1.97627	1.42711
ENST00000431388	2	0	23	16	0	1	0	1	1	0.505041	68.0568	36.896	2.19731	6.93661	2.95978	1.77952	0.373064	0.0827815	59	30.8421	0.495049	3.76596	1.38739	0.308642	0.0754148	134798	0.433651	0.640074	43.5614	23.6162	1.40644	4.43994	1.89448	1.13902	2.41049	0.414853	0.303647
ENST00000389050	4	6	244	93	26	38	10	2	0	4.62947	307.775	111.899	23.4691	41.8554	16.4992	1.88713	0.535701	1.86	283.125	97.6	16.2273	32.4091	11.3243	0.384615	0.0862069	134842	0.831105	0.640326	197.076	71.6519	15.0278	26.8011	10.5649	1.20838	20.7524	1.83112	1.4102
ENST00000443493	1	3	127	70	12	17	5	0	0	1.56021	158.215	75.6135	6.93148	12.6375	4.59572	1.11025	0.3879	0.217391	142.083	65.8182	3.47727	7.8125	2.29885	0.160772	0.0739645	134880	0.92576	0.64054	101.343	48.4335	4.43989	8.09479	2.94374	0.71116	5.00422	3.39714	2.03612
ENST00000370624	1	1	37	21	3	5	1	1	1	0.73087	64.9584	28.6559	3.872	9.29856	3.60863	1.81794	0.384888	0.105042	53.6923	22	1.30488	5.12	1.34021	0.381679	0.0733138	134939	0.732835	0.640879	41.6305	18.3649	2.48148	5.95925	2.31269	1.16508	3.2813	1.52379	0.851492
ENST00000327308	3	1	37	21	3	5	1	1	1	0.73087	64.9584	28.6559	3.872	8.45627	3.60863	0.975647	0.384888	0.102881	52.8	21.7391	1.39535	4.74194	1.21	0.145773	0.0739645	134939	0.732835	0.640879	41.6305	18.3649	2.48148	5.41944	2.31269	0.625272	3.03901	1.64527	0.929141
ENST00000495708	1	1	114	35	9	12	2	1	0	2.69655	181.761	64.0094	13.2592	34.8338	11.3871	10.1875	0.451638	0.819672	162.545	52.0588	8.04546	26.8571	7.44828	6.27273	0.0797448	134944	0.546795	0.640907	116.492	41.0241	8.49788	22.3252	7.29805	6.52926	17.2129	0.69715	0.54764
ENST00000598644	1	0	71	21	5	11	0	6	0	1.41494	95.8793	37.229	6.27847	17.0185	4.77914	5.96088	0.496072	0.208333	82.1667	29	2.89474	11.5882	2.39726	3.08642	0.0834725	134980	0.564077	0.641116	61.4698	23.8681	4.02523	10.9108	3.06399	3.82162	7.4294	1.4806	1.00781
ENST00000398633	3	4	121	77	3	6	2	1	0	1.60318	158.001	79.8639	6.37906	16.3998	6.16133	3.85943	0.363491	0.219298	142.111	69.25	2.97222	10.7391	2.88889	1.44872	0.0705219	134983	0.96414	0.641134	101.3	51.2035	4.08983	10.5145	3.95024	2.47441	6.88522	0.871431	0.590132
ENST00000514592	1	0	15	7	1	3	1	1	0	1.98178	145.898	51.4182	8.78385	21.5282	6.02269	6.72161	0.221275	0.322581	129.05	42.1154	4.2439	14.4324	2.88235	3.43548	0.0632911	134997	0.136139	0.641216	93.5522	32.9702	5.63235	13.8042	3.86185	4.31	9.25431	0.324173	0.244683
ENST00000588213	1	4	28	25	1	2	0	1	0	1.09274	108.112	62.2979	3.8801	11.016	5.21843	1.91744	0.422995	0.155763	95.5556	55.1316	1.52113	7.12698	3.06034	0.393701	0.0792393	135050	0.401298	0.64152	69.3559	39.9654	2.48916	7.06696	3.34772	1.23008	4.5721	0.437436	0.330384
ENST00000340134	4	2	89	44	5	8	2	1	0	1.60042	154.608	82.2694	7.05775	15.3688	6.31961	1.99145	0.264919	0.227273	138.286	71.84	3.5	10.3659	3.73333	0.515464	0.0647668	135052	0.534828	0.641527	99.1851	52.778	4.52773	9.8595	4.0542	1.27757	6.64997	1.20301	0.820503
ENST00000399363	4	0	144	60	9	16	4	3	0	2.1915	169.978	74.4566	8.04839	20.1668	8.48186	3.63653	0.376558	0.442478	152.833	62.8667	4.15625	14	4.94737	1.27381	0.0708215	135069	0.805839	0.641627	109.062	47.7734	5.16406	12.9395	5.44219	2.3333	8.98278	1.78119	1.22772
ENST00000293443	7	4	153	101	3	5	1	1	0	5.508	648.905	347.591	25.5363	47.7408	15.6696	6.53489	0.472236	2.40984	617.5	326.429	18.1111	37.75	10.4839	3.22581	0.0831947	135072	0.290571	0.641646	416.367	223.031	16.3853	30.6327	10.0543	4.19309	24.2221	0.206423	0.176663
ENST00000341866	3	0	86	40	7	11	4	0	0	1.09072	92.8156	47.7792	5.51149	13.6682	4.55872	3.59798	0.34026	0.144509	80.75	40	2.46269	9.03636	2.56522	1.41772	0.0740741	135101	0.837184	0.641812	59.5702	30.6653	3.53734	8.77241	2.92584	2.30923	5.79965	1.89667	1.24024
ENST00000412698	2	0	43	17	3	6	1	2	0	0.599609	54.0458	22.5193	3.12493	8.76018	3.71497	1.92027	0.554998	0.0927644	44.2222	16.8	1.03472	5.04167	1.81356	0.337838	0.0932836	135127	0.754907	0.641948	34.6946	14.4562	2.00605	5.62358	2.38482	1.23271	3.23649	1.85386	1.06147
ENST00000431291	2	3	70	37	5	11	4	2	0	0.798111	89.1491	46.3032	4.33971	9.76655	3.32828	2.09856	0.359576	0.115207	77	38.2903	1.68333	5.53488	1.19835	0.471698	0.0719425	135137	0.79908	0.641997	57.2335	29.7265	2.78608	6.2701	2.13675	1.34727	3.55338	3.09564	1.69865
ENST00000512874	1	2	40	20	8	11	1	2	1	0.834999	88.9573	40.1029	3.89309	6.99183	2.21221	0.886526	0.262038	0.127551	78	33.1111	1.52542	3.61538	0.510204	0.121951	0.0641849	135231	0.498717	0.642529	57.1577	25.7673	2.50142	4.49245	1.42141	0.569619	2.32299	4.73527	2.30348
ENST00000374277	5	0	64	28	4	9	1	4	0	2.33953	187.91	82.0275	9.09931	26.3913	7.37236	9.9196	0.385324	0.480769	168.909	70.2353	5.10417	19.5263	4.01429	6.01818	0.0755287	135232	0.341349	0.642536	120.739	52.7056	5.84663	16.9573	4.737	6.3737	12.5464	0.71734	0.544184
ENST00000325811	1	0	65	26	2	11	8	1	0	0.96514	76.7128	29.4399	4.10626	9.45409	4.43102	0.916809	0.306754	0.13089	64.2	22.1111	1.70492	5.26087	2	0.136612	0.0681199	135239	0.883156	0.642577	49.2939	18.9174	2.63859	6.07498	2.84728	0.589121	3.38052	3.25394	1.74905
ENST00000351071	6	9	265	110	22	34	10	2	0	11.3096	704.445	284.99	44.2083	100.54	27.9543	28.3778	0.646357	6.53571	667	263	34.1429	85.4118	20.4783	20.9	0.0994036	135329	0.385978	0.643089	453.021	183.274	28.4299	64.6564	17.9771	18.2495	54.9274	0.618999	0.529495
ENST00000282633	5	9	265	110	22	34	10	2	0	11.4282	717.821	290.313	44.8294	102.677	28.5514	29.2961	0.646357	6.64103	679.25	266.857	34.6842	86.7333	21.2903	21.3636	0.100806	135329	0.378902	0.643089	461.623	186.697	28.8293	66.0304	18.3611	18.84	55.7773	0.609567	0.51856
ENST00000262940	7	4	75	38	2	7	4	1	0	5.62126	549.576	264.275	22.2253	60.0929	18.7254	19.1422	0.30872	2.5	522.25	245.3	14.96	48.7692	13.3548	13.037	0.0686813	135330	0.14379	0.643095	353.43	169.954	14.293	38.6455	12.0422	12.3103	31.3633	0.223191	0.191593
ENST00000277491	7	2	162	73	8	21	6	7	0	2.12411	223.5	101.023	9.25829	21.8268	6.18141	6.38708	0.545226	0.46729	204	89.1176	5.19643	15.3103	3.10769	3.13699	0.0869565	135333	0.72261	0.64311	143.735	64.9688	5.9541	14.037	3.97533	4.1076	9.84624	2.13279	1.47898
ENST00000530374	1	9	57	90	1	2	1	0	1	2.90744	294.842	163.74	11.1184	23.294	9.3027	2.8729	0.56258	0.833333	272.222	149.667	6.41667	16.4	5.39024	1.05882	0.0917431	135559	0.549651	0.644393	189.994	105.513	7.1646	15.0105	5.9946	1.85128	10.568	0.18925	0.161181
ENST00000409070	1	0	73	26	4	8	1	3	1	0.95201	103.3	42.586	5.22657	11.5987	4.46613	1.90596	0.266738	0.131234	90.0625	34.5385	2.14815	6.96667	2.17431	0.387597	0.066313	135566	0.61053	0.644435	66.5698	27.4439	3.36818	7.47458	2.87813	1.22827	4.48956	1.78191	1.06589
ENST00000416454	1	0	10	3	2	5	2	1	0	0.307636	26.3644	10.1713	1.15337	4.69264	1.71935	1.81992	0.30872	0.070028	20.7	7.1	0.151976	1.91837	0.306748	0.344828	0.0694445	135575	0.294947	0.644484	16.9914	6.55526	0.743329	3.02433	1.10809	1.17291	1.23636	4.04414	1.56058
ENST00000423809	1	0	10	3	2	5	2	1	0	0.307636	26.3644	10.1713	1.15337	4.63327	1.71935	1.76055	0.30872	0.0668449	20.2143	7.01639	0.158228	1.84	0.26455	0.384615	0.0669344	135575	0.294947	0.644484	16.9914	6.55526	0.743329	2.98607	1.10809	1.13465	1.18585	4.21638	1.57771
ENST00000499579	1	2	44	23	4	7	3	0	0	0.574835	69.769	32.7162	3.67936	7.28374	2.48927	1.11511	0.347754	0.0892857	59.0526	26.2308	1.36634	3.7619	0.724638	0.167224	0.0694445	135596	0.703015	0.644602	44.9732	21.0889	2.37172	4.69511	1.60459	0.7188	2.42493	2.88668	1.44366
ENST00000319242	3	7	89	57	9	15	5	1	0	1.86072	259.517	125.67	9.64973	23.0305	9.3255	4.05528	0.44965	0.292398	241.3	113.333	5.47619	16.6667	6.01408	1.63636	0.0791139	135603	0.45357	0.644643	167.296	81.012	6.22063	14.8465	6.01162	2.61421	10.7441	1.39612	1.01
ENST00000336138	3	2	61	42	4	6	2	0	0	1.40412	177.41	90.7371	5.97847	11.591	4.56896	1.0436	0.410199	0.222222	162.286	80.5714	2.53704	6.65714	2.03604	0.152439	0.0754148	135630	0.462876	0.644799	114.394	58.5072	3.85491	7.47388	2.94606	0.672911	4.29252	1.39778	0.815161
ENST00000484667	2	1	65	32	2	5	1	2	1	1.14206	169.511	93.0013	5.71454	10.4055	2.80097	1.89	0.356749	0.167785	154.583	82.8461	2.57692	6.14754	1.0129	0.4	0.0720461	135645	0.344081	0.644885	109.315	59.9752	3.68522	6.71036	1.8063	1.21883	3.96446	1.26121	0.762792
ENST00000433342	1	8	673	269	50	112	52	10	0	9.47446	896.738	373.549	43.3631	125.653	63.1926	19.0969	0.371353	5.16667	856	346.333	33.3684	109.231	53.6471	12.875	0.0726744	135694	0.72012	0.645141	578.523	240.992	27.9754	81.0637	40.7682	12.3202	70.4693	1.58935	1.37929
ENST00000335616	2	4	91	40	5	16	10	1	0	1.38054	127.021	53.8559	6.91393	16.8144	7.09858	2.80183	0.356642	0.212766	112	44.1667	3.25455	11.5625	4.3913	1.33571	0.0707214	135737	0.742723	0.645381	81.9767	34.7576	4.46212	10.8517	4.58129	1.80825	7.46222	2.14413	1.45353
ENST00000564282	1	4	91	40	5	16	10	1	0	1.38054	127.021	53.8559	6.91393	17.7536	7.09858	3.74107	0.356642	0.206612	112.333	43.9375	3.28333	12.1795	4.14286	1.73771	0.0711238	135737	0.742723	0.645381	81.9767	34.7576	4.46212	11.4578	4.58129	2.41442	7.86041	2.03552	1.37985
ENST00000535034	1	3	103	36	8	22	6	8	0	1.8101	128.806	47.7249	7.62627	24.1377	8.93925	7.57214	0.269912	0.326797	112.846	38.5385	3.72727	17.5789	5.71429	4.05769	0.069541	135737	0.754324	0.645384	83.1295	30.8008	4.92187	15.578	5.76924	4.88693	11.3452	1.93915	1.39942
[truncated: 56,452 more rows]
